# Supplementary material for: Molecular and structural reprogramming of gastric cancer revealed by systems-level transcriptomic analysis
Source: PLoS One. 2026 May 21;21(5):e0344143. doi: 10.1371/journal.pone.0344143 (PMC13193547; doi:10.1371/journal.pone.0344143)
Supplement: S1 Table — The table includes gene symbols, log2 fold change (log2FC) of top 200 DEGs. (XLSX) [file pone.0344143.s003.xlsx]

## Sheet: Sheet1
Top200_HighConfidence_DEGs_with_Symbols_used_for_STRING_ENRICHR
Gene_Symbol	log2FC
FEZF1	2.47723
HOXA11	2.23362
FEZF1-AS1	2.16025
LINC03046	2.13215
HOXC9	2.1313
HOXC10	2.10251
CT83	1.9798
CSAG1	1.95725
LINC02341	1.94576
CFAP47	1.9324
ACTL8	1.93027
KIF26B-AS1	1.91681
HOXB-AS4	1.88347
DMBX1	1.86546
DCSTAMP	1.86292
SLCO1B3	1.86097
PIWIL1	1.84843
LINC02257	1.83697
GNGT1	1.8291
CSF2	1.8216
CST1	1.82081
LINC02253	1.8061
LINC01913	1.80576
LINC02882	1.7981
MSLNL	1.79546
LCAL1	1.78196
RAET1K	1.7675
HOXC11	1.73827
LINC00858	1.73706
EPYC	1.73332
ALPG	1.73136
SPDYC	1.72179
LINC02365	1.72084
MTCO3P43	1.70511
LOC105371956	1.7025
MIR2052HG	1.69135
LINC02418	1.67867
IGFBP1	1.66852
ARHGEF38-IT1	1.6664
LINC01234	1.66022
HOXC8	1.65219
HOTTIP	1.65179
LINC02577	1.64377
H3C12	1.64111
SLC22A11	1.63756
APELA	1.62673
ZIC5	1.6242
C10orf126	1.60253
LOC105371401	1.58457
PAEP	1.57156
FOXE3	1.56974
LOC105378842	1.56415
CPHL1P	1.5629
HOXA13	1.55464
KIF4B	1.55278
BIRC7	1.55191
PRAME	1.55101
NT5DC4	1.54808
LINC03053	1.54407
GUCY1B2	1.53946
LOC100128059	1.53289
COL10A1	1.52393
MTATP6P26	1.51884
ZNF670-ZNF695	1.51653
LINC01833	1.51497
ZDHHC4P1	1.51317
RPSAP52	1.51048
FAR2P4	1.50755
SLCO1A2	1.5071
NCAPD2P1	1.50689
UCN2	1.50506
PKD2L1	1.50021
LOC100128939	1.49139
OACYLP	1.48068
TM4SF18-AS1	1.47788
LINC01910	1.47245
STPG4	1.46847
PRR5-ARHGAP8	1.46611
ITPR2-AS1	1.46317
DNAH17-AS1	1.46198
LINC02864	1.45869
WT1	1.45738
EPIC1	1.45378
SERTM1	-1.8752
KRT24	-1.82149
MAL-AS1	-1.80333
ADH7	-1.76373
CWH43	-1.76086
CHIA	-1.67323
HTR1E	-1.59481
AQP4	-1.51919
IGKV2OR2-1	-1.5079
PGA5	-1.50687
RPTN	-1.49596
SLURP2	-1.48642
IGHV3-75	-1.41705
LINC03051	-1.4101
DCAF12L1	-1.40451
KMT2CP4	-1.39811
MT1JP	-1.378
CIDEA	-1.3757
RYR3-DT	-1.35719
NGB	-1.34896
SERPINB11	-1.33969
PCARE	-1.33814
IGKV1-37	-1.31635
PGA3	-1.31351
NKX6-2	-1.31256
IGKV1D-37	-1.29323
IGKV1OR2-9	-1.29159
IGHV3-76	-1.29131
IGHV3-60	-1.28564
ATP4B	-1.28352
MYOC	-1.28191
DEFA5	-1.28176
KCNE2	-1.28106
IGKV1OR-2	-1.28001
OLFM3	-1.2798
SPINK7	-1.26759
ATP4A	-1.26731
IGLJCOR18	-1.2565
PCAT18	-1.24337
ADIPOQ	-1.23866
IGLV3-29	-1.22926
AMTN	-1.22088
VSTM2A	-1.21336
IGKV2D-26	-1.20916
GCG	-1.20422
CMTM5	-1.20196
PTF1A	-1.20015
NT5C1A	-1.19154
KCNK16	-1.18646
GIP	-1.18342
HSPB3	-1.17242
IGHV3OR16-12	-1.16926
ASIC5	-1.16822
PDILT	-1.1635
TRBV26OR9-2	-1.16101
IGKV1OR9-2	-1.15512
C14orf180	-1.15476
IGKV1OR2-3	-1.14711
IGKV1OR1-1	-1.14345
GSTA3	-1.14062
IGKV1OR-3	-1.13809
CHL1-AS2	-1.13621
HSPB8-AS1	-1.12453
FAM180B	-1.12393
IGLCOR22-1	-1.11983
IGKV1OR22-1	-1.10529
APOA4	-1.10272
LMX1A	-1.09727
MIR1-1HG	-1.08132
CFC1	-1.07971
ADGRG4	-1.07691
IGKV2-18	-1.07416
DEFB4A	-1.0696
SYT10	-1.06234
SH3GL2	-1.05865
SLC18A3	-1.05205
SLC18A2-AS1	-1.05164
TCEAL6	-1.0482
SCNN1G	-1.04567
PGM5-AS1	-1.04348
SLC5A7	-1.04161
LOC124909397	-1.02845
DEFA6	-1.02759
FRMD6-AS2	-1.02426
AQP10	-1.0188
MUC21	-1.01619
PHOX2B	-1.01536
MLN	-1.01076
IGKV2OR22-3	-1.01028
ZDHHC22	-1.0091
IGKV1D-42	-1.0072
MMP27	-1.0056
LCN6	-1.00336
IGKV1OR2-118	-1.00114
MTDHP1	1.00013
SOX14	1.00034

## Sheet: up>0
Gene_Symbol	log2FC
FEZF1	2.47723
HOXA11	2.23362
FEZF1-AS1	2.16025
LINC03046	2.13215
HOXC9	2.1313
HOXC10	2.10251
CT83	1.9798
CSAG1	1.95725
LINC02341	1.94576
CFAP47	1.9324
ACTL8	1.93027
KIF26B-AS1	1.91681
HOXB-AS4	1.88347
DMBX1	1.86546
DCSTAMP	1.86292
SLCO1B3	1.86097
PIWIL1	1.84843
LINC02257	1.83697
GNGT1	1.8291
CSF2	1.8216
CST1	1.82081
LINC02253	1.8061
LINC01913	1.80576
LINC02882	1.7981
MSLNL	1.79546
LCAL1	1.78196
RAET1K	1.7675
HOXC11	1.73827
LINC00858	1.73706
EPYC	1.73332
ALPG	1.73136
SPDYC	1.72179
LINC02365	1.72084
MTCO3P43	1.70511
LOC105371956	1.7025
MIR2052HG	1.69135
LINC02418	1.67867
IGFBP1	1.66852
ARHGEF38-IT1	1.6664
LINC01234	1.66022
HOXC8	1.65219
HOTTIP	1.65179
LINC02577	1.64377
H3C12	1.64111
SLC22A11	1.63756
APELA	1.62673
ZIC5	1.6242
C10orf126	1.60253
LOC105371401	1.58457
PAEP	1.57156
FOXE3	1.56974
LOC105378842	1.56415
CPHL1P	1.5629
HOXA13	1.55464
KIF4B	1.55278
BIRC7	1.55191
PRAME	1.55101
NT5DC4	1.54808
LINC03053	1.54407
GUCY1B2	1.53946
LOC100128059	1.53289
COL10A1	1.52393
MTATP6P26	1.51884
ZNF670-ZNF695	1.51653
LINC01833	1.51497
ZDHHC4P1	1.51317
RPSAP52	1.51048
FAR2P4	1.50755
SLCO1A2	1.5071
NCAPD2P1	1.50689
UCN2	1.50506
PKD2L1	1.50021
LOC100128939	1.49139
OACYLP	1.48068
TM4SF18-AS1	1.47788
LINC01910	1.47245
STPG4	1.46847
PRR5-ARHGAP8	1.46611
ITPR2-AS1	1.46317
DNAH17-AS1	1.46198
LINC02864	1.45869
WT1	1.45738
EPIC1	1.45378
SERTM1	-1.8752
KRT24	-1.82149
MAL-AS1	-1.80333
ADH7	-1.76373
CWH43	-1.76086
CHIA	-1.67323
HTR1E	-1.59481
AQP4	-1.51919
IGKV2OR2-1	-1.5079
PGA5	-1.50687
RPTN	-1.49596
SLURP2	-1.48642
IGHV3-75	-1.41705
LINC03051	-1.4101
DCAF12L1	-1.40451
KMT2CP4	-1.39811
MT1JP	-1.378
CIDEA	-1.3757
RYR3-DT	-1.35719
NGB	-1.34896
SERPINB11	-1.33969
PCARE	-1.33814
IGKV1-37	-1.31635
PGA3	-1.31351
NKX6-2	-1.31256
IGKV1D-37	-1.29323
IGKV1OR2-9	-1.29159
IGHV3-76	-1.29131
IGHV3-60	-1.28564
ATP4B	-1.28352
MYOC	-1.28191
DEFA5	-1.28176
KCNE2	-1.28106
IGKV1OR-2	-1.28001
OLFM3	-1.2798
SPINK7	-1.26759
ATP4A	-1.26731
IGLJCOR18	-1.2565
PCAT18	-1.24337
ADIPOQ	-1.23866
IGLV3-29	-1.22926
AMTN	-1.22088
VSTM2A	-1.21336
IGKV2D-26	-1.20916
GCG	-1.20422
CMTM5	-1.20196
PTF1A	-1.20015
NT5C1A	-1.19154
KCNK16	-1.18646
GIP	-1.18342
HSPB3	-1.17242
IGHV3OR16-12	-1.16926
ASIC5	-1.16822
PDILT	-1.1635
TRBV26OR9-2	-1.16101
IGKV1OR9-2	-1.15512
C14orf180	-1.15476
IGKV1OR2-3	-1.14711
IGKV1OR1-1	-1.14345
GSTA3	-1.14062
IGKV1OR-3	-1.13809
CHL1-AS2	-1.13621
HSPB8-AS1	-1.12453
FAM180B	-1.12393
IGLCOR22-1	-1.11983
IGKV1OR22-1	-1.10529
APOA4	-1.10272
LMX1A	-1.09727
MIR1-1HG	-1.08132
CFC1	-1.07971
ADGRG4	-1.07691
IGKV2-18	-1.07416
DEFB4A	-1.0696
SYT10	-1.06234
SH3GL2	-1.05865
SLC18A3	-1.05205
SLC18A2-AS1	-1.05164
TCEAL6	-1.0482
SCNN1G	-1.04567
PGM5-AS1	-1.04348
SLC5A7	-1.04161
LOC124909397	-1.02845
DEFA6	-1.02759
FRMD6-AS2	-1.02426
AQP10	-1.0188
MUC21	-1.01619
PHOX2B	-1.01536
MLN	-1.01076
IGKV2OR22-3	-1.01028
ZDHHC22	-1.0091
IGKV1D-42	-1.0072
MMP27	-1.0056
LCN6	-1.00336
IGKV1OR2-118	-1.00114
MTDHP1	1.00013
SOX14	1.00034

## Sheet: down<0
Gene_Symbol	log2FC
FEZF1	2.47723
HOXA11	2.23362
FEZF1-AS1	2.16025
LINC03046	2.13215
HOXC9	2.1313
HOXC10	2.10251
CT83	1.9798
CSAG1	1.95725
LINC02341	1.94576
CFAP47	1.9324
ACTL8	1.93027
KIF26B-AS1	1.91681
HOXB-AS4	1.88347
DMBX1	1.86546
DCSTAMP	1.86292
SLCO1B3	1.86097
PIWIL1	1.84843
LINC02257	1.83697
GNGT1	1.8291
CSF2	1.8216
CST1	1.82081
LINC02253	1.8061
LINC01913	1.80576
LINC02882	1.7981
MSLNL	1.79546
LCAL1	1.78196
RAET1K	1.7675
HOXC11	1.73827
LINC00858	1.73706
EPYC	1.73332
ALPG	1.73136
SPDYC	1.72179
LINC02365	1.72084
MTCO3P43	1.70511
LOC105371956	1.7025
MIR2052HG	1.69135
LINC02418	1.67867
IGFBP1	1.66852
ARHGEF38-IT1	1.6664
LINC01234	1.66022
HOXC8	1.65219
HOTTIP	1.65179
LINC02577	1.64377
H3C12	1.64111
SLC22A11	1.63756
APELA	1.62673
ZIC5	1.6242
C10orf126	1.60253
LOC105371401	1.58457
PAEP	1.57156
FOXE3	1.56974
LOC105378842	1.56415
CPHL1P	1.5629
HOXA13	1.55464
KIF4B	1.55278
BIRC7	1.55191
PRAME	1.55101
NT5DC4	1.54808
LINC03053	1.54407
GUCY1B2	1.53946
LOC100128059	1.53289
COL10A1	1.52393
MTATP6P26	1.51884
ZNF670-ZNF695	1.51653
LINC01833	1.51497
ZDHHC4P1	1.51317
RPSAP52	1.51048
FAR2P4	1.50755
SLCO1A2	1.5071
NCAPD2P1	1.50689
UCN2	1.50506
PKD2L1	1.50021
LOC100128939	1.49139
OACYLP	1.48068
TM4SF18-AS1	1.47788
LINC01910	1.47245
STPG4	1.46847
PRR5-ARHGAP8	1.46611
ITPR2-AS1	1.46317
DNAH17-AS1	1.46198
LINC02864	1.45869
WT1	1.45738
EPIC1	1.45378
SERTM1	-1.8752
KRT24	-1.82149
MAL-AS1	-1.80333
ADH7	-1.76373
CWH43	-1.76086
CHIA	-1.67323
HTR1E	-1.59481
AQP4	-1.51919
IGKV2OR2-1	-1.5079
PGA5	-1.50687
RPTN	-1.49596
SLURP2	-1.48642
IGHV3-75	-1.41705
LINC03051	-1.4101
DCAF12L1	-1.40451
KMT2CP4	-1.39811
MT1JP	-1.378
CIDEA	-1.3757
RYR3-DT	-1.35719
NGB	-1.34896
SERPINB11	-1.33969
PCARE	-1.33814
IGKV1-37	-1.31635
PGA3	-1.31351
NKX6-2	-1.31256
IGKV1D-37	-1.29323
IGKV1OR2-9	-1.29159
IGHV3-76	-1.29131
IGHV3-60	-1.28564
ATP4B	-1.28352
MYOC	-1.28191
DEFA5	-1.28176
KCNE2	-1.28106
IGKV1OR-2	-1.28001
OLFM3	-1.2798
SPINK7	-1.26759
ATP4A	-1.26731
IGLJCOR18	-1.2565
PCAT18	-1.24337
ADIPOQ	-1.23866
IGLV3-29	-1.22926
AMTN	-1.22088
VSTM2A	-1.21336
IGKV2D-26	-1.20916
GCG	-1.20422
CMTM5	-1.20196
PTF1A	-1.20015
NT5C1A	-1.19154
KCNK16	-1.18646
GIP	-1.18342
HSPB3	-1.17242
IGHV3OR16-12	-1.16926
ASIC5	-1.16822
PDILT	-1.1635
TRBV26OR9-2	-1.16101
IGKV1OR9-2	-1.15512
C14orf180	-1.15476
IGKV1OR2-3	-1.14711
IGKV1OR1-1	-1.14345
GSTA3	-1.14062
IGKV1OR-3	-1.13809
CHL1-AS2	-1.13621
HSPB8-AS1	-1.12453
FAM180B	-1.12393
IGLCOR22-1	-1.11983
IGKV1OR22-1	-1.10529
APOA4	-1.10272
LMX1A	-1.09727
MIR1-1HG	-1.08132
CFC1	-1.07971
ADGRG4	-1.07691
IGKV2-18	-1.07416
DEFB4A	-1.0696
SYT10	-1.06234
SH3GL2	-1.05865
SLC18A3	-1.05205
SLC18A2-AS1	-1.05164
TCEAL6	-1.0482
SCNN1G	-1.04567
PGM5-AS1	-1.04348
SLC5A7	-1.04161
LOC124909397	-1.02845
DEFA6	-1.02759
FRMD6-AS2	-1.02426
AQP10	-1.0188
MUC21	-1.01619
PHOX2B	-1.01536
MLN	-1.01076
IGKV2OR22-3	-1.01028
ZDHHC22	-1.0091
IGKV1D-42	-1.0072
MMP27	-1.0056
LCN6	-1.00336
IGKV1OR2-118	-1.00114
MTDHP1	1.00013
SOX14	1.00034
