# Supplementary material for: Molecular and structural reprogramming of gastric cancer revealed by systems-level transcriptomic analysis
Source: PLoS One. 2026 May 21;21(5):e0344143. doi: 10.1371/journal.pone.0344143 (PMC13193547; doi:10.1371/journal.pone.0344143)
Supplement: S2 Table — The table includes probe identifiers, corresponding gene symbols, log2 fold change (log2FC), and statistical significance values (adjusted p-values/FDR) for all analyzed genes. (XLSX) [file pone.0344143.s004.xlsx]

## Sheet: Supplementary 4
ID	adj.P.Val	P.Value	t	B	logFC	Gene.symbol	Gene.title
210125_s_at	2.01e-79	3.68e-84	46.2774	179.349	3.21285	BANF1	barrier to autointegration factor 1
210023_s_at	3.44e-78	1.26e-82	44.9949	176.954	2.65173	PCGF1	polycomb group ring finger 1
235412_at	6.33e-71	3.47e-75	39.2025	161.079	3.37421	ARHGEF7	Rho guanine nucleotide exchange factor 7
228582_x_at	1.16e-68	8.52e-73	37.4822	155.193	3.479	MALAT1	metastasis associated lung adenocarcinoma transcript 1 (non-protein coding)
229982_at	1.79e-68	1.64e-72	37.2825	154.214	3.56142	QSER1	glutamine and serine rich 1
200041_s_at	8.64e-68	9.92e-72	36.7354	152.252	2.32831	ATP6V1G2-DDX39B///SNORD84///DDX39B	ATP6V1G2-DDX39B readthrough (NMD candidate)///small nucleolar RNA, C/D box 84///DEAD-box helicase 39B
225294_s_at	8.64e-68	1.11e-71	36.7026	151.981	3.00279	TRAPPC1	trafficking protein particle complex 1
218748_s_at	2.72e-67	4.47e-71	36.2833	151.587	2.7095	EXOC5	exocyst complex component 5
221006_s_at	2.72e-67	4.17e-71	36.3043	150.92	2.73335	SNX27	sorting nexin family member 27
213956_at	2.78e-65	5.09e-69	34.8912	146.374	2.3155	CEP350	centrosomal protein 350
227510_x_at	6.82e-65	1.37e-68	34.6051	145.618	3.83908	MALAT1	metastasis associated lung adenocarcinoma transcript 1 (non-protein coding)
1552516_a_at	4.33e-64	9.51e-68	34.0522	144.083	2.43415	HIPK1	homeodomain interacting protein kinase 1
208973_at	1.62e-63	3.86e-67	33.6562	142.406	2.14723	ERI3	ERI1 exoribonuclease family member 3
212291_at	2.58e-63	6.6e-67	33.5057	141.619	2.67921	HIPK1	homeodomain interacting protein kinase 1
216915_s_at	4.38e-63	1.28e-66	33.3199	141.439	2.96374	PTPN12	protein tyrosine phosphatase, non-receptor type 12
215252_at	4.38e-63	1.21e-66	33.3361	141.421	2.69223	DNAJC7	DnaJ heat shock protein family (Hsp40) member C7
242665_at	8.27e-62	2.57e-65	32.4917	138.446	2.8786	FMNL2	formin like 2
230609_at	6.83e-60	2.25e-63	31.2865	134.141	3.48621	CLINT1	clathrin interactor 1
239238_at	1.67e-59	5.81e-63	31.0348	132.625	2.52533
200707_at	4.89e-59	1.79e-62	30.7389	131.599	3.24913	PRKCSH	protein kinase C substrate 80K-H
235577_at	2.53e-58	9.72e-62	30.2976	130.23	2.16601	ZNF652	zinc finger protein 652
229905_at	5e-57	2.01e-60	29.5193	127.104	2.47985	RAP1GDS1	Rap1 GTPase-GDP dissociation stimulator 1
238610_s_at	1.3e-56	5.46e-60	29.266	126.294	2.71569
206917_at	3.03e-56	1.33e-59	29.0421	125.463	2.32302	GNA13	G protein subunit alpha 13
219872_at	1.58e-55	7.23e-59	28.6183	123.798	3.11449	FAM198B	family with sequence similarity 198 member B
238611_at	9.16e-55	4.52e-58	28.165	121.867	2.4481
208611_s_at	7.17e-55	3.41e-58	28.2346	121.775	3.14194	SPTAN1	spectrin alpha, non-erythrocytic 1
236778_at	5.1e-54	2.61e-57	27.7364	120.195	2.79393
200613_at	9.15e-54	4.85e-57	27.5859	119.208	2.08595	AP2M1	adaptor related protein complex 2 mu 1 subunit
221830_at	5.93e-53	3.25e-56	27.1276	117.277	2.95354	RAP2A	RAP2A, member of RAS oncogene family
203294_s_at	2.9e-52	1.64e-55	26.7416	116.028	2.31929	LMAN1	lectin, mannose binding 1
1563357_at	4.86e-52	2.84e-55	26.6121	115.527	2.22634
1558747_at	5.46e-51	3.3e-54	26.0373	112.964	2.78412	SMCHD1	structural maintenance of chromosomes flexible hinge domain containing 1
238320_at	5.71e-51	3.55e-54	26.0199	112.913	4.83442	MIR612///NEAT1	microRNA 612///nuclear paraspeckle assembly transcript 1 (non-protein coding)
1555730_a_at	5.76e-51	3.69e-54	26.0112	112.8	2.24133	CFL1	cofilin 1
210649_s_at	8.61e-51	5.67e-54	25.9113	112.316	2.46168	ARID1A	AT-rich interaction domain 1A
212249_at	1.64e-50	1.14e-53	25.7493	111.845	2.53999	PIK3R1	phosphoinositide-3-kinase regulatory subunit 1
206491_s_at	1.4e-50	9.47e-54	25.7924	111.696	1.94998	NAPA	NSF attachment protein alpha
1563321_s_at	5.47e-50	3.9e-53	25.4663	110.572	2.14272	MLLT10	myeloid/lymphoid or mixed-lineage leukemia; translocated to, 10
210717_at	7.09e-50	5.19e-53	25.4009	110.357	2.36087
1558733_at	8.33e-50	6.25e-53	25.3584	110.04	2.20493	ZBTB38	zinc finger and BTB domain containing 38
242299_at	1.87e-49	1.43e-52	25.1687	109.277	1.63864
215910_s_at	4.13e-49	3.25e-52	24.9833	108.493	1.91479	FNDC3A	fibronectin type III domain containing 3A
1558306_at	4.91e-49	4.04e-52	24.9337	108.309	1.3906	THADA	THADA, armadillo repeat containing
203085_s_at	4.74e-49	3.82e-52	24.9466	108.291	3.24362	TGFB1	transforming growth factor beta 1
1554574_a_at	5.31e-49	4.47e-52	24.9109	107.988	2.62475	CYB5R3	cytochrome b5 reductase 3
1554747_a_at	7.65e-49	6.58e-52	24.8235	107.537	2.33135	2026-09-02	septin 2
201251_at	1.13e-48	9.95e-52	24.7304	107.151	3.88218	PKM	pyruvate kinase, muscle
204506_at	2.42e-48	2.16e-51	-24.5558	106.381	-1.7792	PPP3R1	protein phosphatase 3 regulatory subunit B, alpha
200709_at	2.91e-48	2.67e-51	24.5092	106.216	2.21745	LOC101929368///FKBP1A	uncharacterized LOC101929368///FK506 binding protein 1A
227404_s_at	3.64e-48	3.4e-51	24.455	106.054	5.86267	EGR1	early growth response 1
217878_s_at	4.36e-48	4.14e-51	-24.4107	105.757	-1.9075	CDC27	cell division cycle 27
1559038_at	1.06e-47	1.03e-50	24.2075	104.894	1.84648	2026-09-02	septin 2
227511_at	2.87e-47	2.84e-50	23.9837	104.028	1.89049	SAMD4B	sterile alpha motif domain containing 4B
225827_at	5.42e-47	5.45e-50	23.8399	103.193	2.19818	AGO2	argonaute 2, RISC catalytic component
200796_s_at	7.92e-47	8.2e-50	23.7502	103.007	3.21348	MCL1	BCL2 family apoptosis regulator
201367_s_at	7.92e-47	8.27e-50	23.7483	102.846	3.05012	ZFP36L2	ZFP36 ring finger protein like 2
201378_s_at	7.92e-47	8.4e-50	23.7448	102.761	2.04163	UBAP2L	ubiquitin associated protein 2 like
214007_s_at	1.12e-46	1.21e-49	23.6648	102.51	2.66048	TWF1	twinfilin actin binding protein 1
1559397_s_at	1.27e-46	1.39e-49	23.634	102.429	1.71243	PRR14	proline rich 14
223585_x_at	1.36e-46	1.52e-49	23.6155	102.264	1.87563	KBTBD2	kelch repeat and BTB domain containing 2
240601_at	2.28e-46	2.59e-49	-23.4987	101.708	-3.18501
1569003_at	2.51e-46	2.89e-49	23.4748	101.582	3.28347	VMP1	vacuole membrane protein 1
228250_at	3.22e-46	3.77e-49	23.4167	101.477	1.77995	FNIP1	folliculin interacting protein 1
236327_at	5.29e-46	6.29e-49	23.3057	100.984	2.14444	CEPT1	choline/ethanolamine phosphotransferase 1
1555337_a_at	5.48e-46	6.61e-49	23.295	100.935	1.59002	ZNF317	zinc finger protein 317
200879_s_at	6.26e-46	7.67e-49	23.2627	100.783	2.17772	EPAS1	endothelial PAS domain protein 1
207622_s_at	6.87e-46	8.67e-49	23.2364	100.524	1.73368	ABCF2	ATP binding cassette subfamily F member 2
208297_s_at	6.82e-46	8.49e-49	-23.2408	100.523	-2.01599	EVI5	ecotropic viral integration site 5
209852_x_at	1.11e-45	1.43e-48	23.1285	99.9696	2.143	PSME3	proteasome activator subunit 3
1567628_at	1.36e-45	1.79e-48	23.0799	99.8329	3.75565	CD74	CD74 molecule
218841_at	1.3e-45	1.69e-48	-23.0917	99.814	-1.62433	ASB8	ankyrin repeat and SOCS box containing 8
222501_s_at	2.68e-45	3.58e-48	22.9303	99.1185	1.86997	REPIN1	replication initiator 1
213548_s_at	4.71e-45	6.38e-48	22.8067	98.6686	2.13392	CDV3	CDV3 homolog
234068_s_at	7.82e-45	1.07e-47	22.6957	98.1494	2.03677	AP2A1	adaptor related protein complex 2 alpha 1 subunit
215378_at	1e-44	1.39e-47	-22.6404	97.8284	-1.70432
223661_at	2.32e-44	3.26e-47	22.4589	97.0515	1.85116	NUCKS1	nuclear casein kinase and cyclin dependent kinase substrate 1
208751_at	2.76e-44	3.94e-47	22.4187	96.7061	1.79935	NAPA	NSF attachment protein alpha
243182_at	4.21e-44	6.16e-47	22.3245	96.4116	1.7798
237239_at	4.18e-44	6.04e-47	22.3284	96.3305	1.98814
230746_s_at	4.79e-44	7.09e-47	22.2947	96.2768	3.83119
224863_at	5.03e-44	7.54e-47	-22.2817	96.0789	-2.13095	GNAQ	G protein subunit alpha q
242144_at	6.98e-44	1.08e-46	22.205	95.8362	1.88068
1559954_s_at	6.9e-44	1.06e-46	22.2105	95.8084	2.21182	DDX42	DEAD-box helicase 42
232264_at	6.9e-44	1.06e-46	22.2098	95.7898	2.04652
1569269_s_at	8.68e-44	1.38e-46	22.1541	95.6054	1.42215	SRGAP1	SLIT-ROBO Rho GTPase activating protein 1
202734_at	8.48e-44	1.33e-46	22.1614	95.5551	2.0071	TRIP10	thyroid hormone receptor interactor 10
1553718_at	1.18e-43	1.9e-46	22.0874	95.1756	1.50601	ZNF548	zinc finger protein 548
209675_s_at	2.15e-43	3.5e-46	21.959	94.563	1.65086	HNRNPUL1	heterogeneous nuclear ribonucleoprotein U like 1
211973_at	3.87e-43	6.37e-46	21.8339	94.0916	1.78081	NUDT3	nudix hydrolase 3
244490_at	4.69e-43	7.8e-46	21.7915	93.8888	1.65047	LINC01355	long intergenic non-protein coding RNA 1355
206471_s_at	5.82e-43	9.8e-46	21.744	93.6499	2.01156	PLXNC1	plexin C1
200649_at	7.34e-43	1.25e-45	21.6936	93.2901	2.11751	NUCB1	nucleobindin 1
200778_s_at	8.17e-43	1.4e-45	21.6691	93.2092	1.71568	2026-09-02	septin 2
203676_at	1.04e-42	1.82e-45	21.6156	93.0054	2.03594	GNS	glucosamine (N-acetyl)-6-sulfatase
227338_at	9.7e-43	1.68e-45	21.6314	92.9919	1.71164
230566_at	1.09e-42	1.94e-45	21.6021	92.9063	1.52289	MORC2-AS1	MORC2 antisense RNA 1
1554159_a_at	1.22e-42	2.18e-45	21.5775	92.8611	1.69152	ZMYND11	zinc finger MYND-type containing 11
242772_x_at	1.26e-42	2.27e-45	-21.5691	92.7397	-2.79944
239077_at	1.69e-42	3.1e-45	21.5052	92.5148	1.40072	CSGALNACT2	chondroitin sulfate N-acetylgalactosaminyltransferase 2
238013_at	2.03e-42	3.75e-45	21.4654	92.3218	2.31247	PLEKHA2	pleckstrin homology domain containing A2
237746_at	2.48e-42	4.63e-45	21.4219	92.0228	2.05616
216022_at	2.72e-42	5.12e-45	21.4012	92.0125	1.58951
237459_at	2.95e-42	5.61e-45	21.3826	91.9251	2.16438
236372_at	3.59e-42	6.9e-45	21.3399	91.6891	1.17606	PANX1	pannexin 1
238706_at	4.22e-42	8.26e-45	21.3029	91.4964	2.34116	PAPD4	poly(A) RNA polymerase D4, non-canonical
227621_at	4.01e-42	7.78e-45	21.3151	91.486	2.27956	WTAP	Wilms tumor 1 associated protein
204560_at	4.64e-42	9.17e-45	21.2812	91.4247	2.75521	FKBP5	FK506 binding protein 5
203239_s_at	6.4e-42	1.28e-44	21.2133	91.092	1.70421	CNOT3	CCR4-NOT transcription complex subunit 3
229606_at	9.83e-42	1.98e-44	21.1234	90.5975	2.17985
243291_at	1.25e-41	2.54e-44	21.0726	90.4	1.51387
1555229_a_at	1.27e-41	2.61e-44	21.0665	90.3856	4.36157	C1S	complement component 1, s subcomponent
210317_s_at	1.33e-41	2.74e-44	21.0565	90.2826	2.81006	YWHAE	tyrosine 3-monooxygenase/tryptophan 5-monooxygenase activation protein epsilon
211136_s_at	1.35e-41	2.81e-44	21.0512	90.2164	1.95074	CLPTM1	CLPTM1, transmembrane protein
240405_at	3.49e-41	7.35e-44	20.8555	89.3603	1.83759
244674_at	4.35e-41	9.31e-44	20.8072	89.1142	2.11215
230200_at	4.11e-41	8.72e-44	-20.8205	89.1124	-1.84326	NSUN6	NOP2/Sun RNA methyltransferase family member 6
216971_s_at	4.62e-41	9.97e-44	20.7935	89.0499	2.67177	PLEC	plectin
201469_s_at	4.86e-41	1.06e-43	20.7814	88.9471	1.61385	SHC1	SHC adaptor protein 1
221638_s_at	5.58e-41	1.23e-43	20.7501	88.8467	2.10206	STX16	syntaxin 16
1554241_at	5.43e-41	1.19e-43	20.7572	88.7874	2.33158	COCH	cochlin
1556551_s_at	6.64e-41	1.48e-43	20.713	88.659	1.74379	SLC39A6	solute carrier family 39 member 6
230669_at	8.65e-41	1.95e-43	20.6577	88.3065	1.91055	RASA2	RAS p21 protein activator 2
231875_at	9.11e-41	2.07e-43	-20.6457	88.2774	-3.31788	KIF21A	kinesin family member 21A
238420_at	9.8e-41	2.24e-43	20.6293	88.2526	1.4548	TAOK1	TAO kinase 1
225465_at	1.01e-40	2.33e-43	-20.621	88.1534	-2.00312	MAGI1	membrane associated guanylate kinase, WW and PDZ domain containing 1
202987_at	1.18e-40	2.74e-43	-20.5888	88.0466	-2.05979	TRAF3IP2	TRAF3 interacting protein 2
215050_x_at	1.34e-40	3.13e-43	20.5614	87.9073	1.14048	MAPKAPK2	mitogen-activated protein kinase-activated protein kinase 2
214196_s_at	1.83e-40	4.32e-43	20.4965	87.5191	1.63167	TPP1	tripeptidyl peptidase 1
200722_s_at	1.97e-40	4.69e-43	20.4803	87.4377	1.64721	CAPRIN1	cell cycle associated protein 1
200787_s_at	2.69e-40	6.44e-43	20.4163	87.1235	2.57593	PEA15	phosphoprotein enriched in astrocytes 15
238875_at	3.61e-40	8.71e-43	20.3554	86.9032	2.27824
230461_s_at	3.85e-40	9.38e-43	20.3407	86.8129	1.64532	MUM1	melanoma associated antigen (mutated) 1
203751_x_at	3.96e-40	9.71e-43	20.3336	86.7951	2.26935	JUND	JunD proto-oncogene, AP-1 transcription factor subunit
229994_at	3.97e-40	9.81e-43	20.3316	86.7186	2.5567	NFIA	nuclear factor I A
242134_at	4.27e-40	1.06e-42	20.3158	86.6963	2.08473
241445_at	5.06e-40	1.27e-42	20.2801	86.513	1.58633
234989_at	5.57e-40	1.41e-42	20.2593	86.4056	3.07709	MIR612///NEAT1	microRNA 612///nuclear paraspeckle assembly transcript 1 (non-protein coding)
213048_s_at	5.65e-40	1.44e-42	20.2552	86.3766	2.91459	SET	SET nuclear proto-oncogene
242835_s_at	6.44e-40	1.65e-42	-20.2276	86.2097	-1.88605	LOC728730	uncharacterized LOC728730
1563471_at	7.71e-40	1.99e-42	20.1901	86.081	1.26388	EPG5	ectopic P-granules autophagy protein 5 homolog
205729_at	8.92e-40	2.32e-42	20.1595	85.9027	2.53217	OSMR	oncostatin M receptor
221220_s_at	1.16e-39	3.03e-42	20.106	85.6637	2.05107	SCYL2	SCY1 like pseudokinase 2
221759_at	1.23e-39	3.24e-42	20.0924	85.5505	1.61592	G6PC3	glucose-6-phosphatase catalytic subunit 3
236235_at	1.58e-39	4.18e-42	20.0417	85.3334	2.05772	ITCH	itchy E3 ubiquitin protein ligase
201020_at	1.71e-39	4.57e-42	-20.0241	85.232	-1.61361	YWHAH	tyrosine 3-monooxygenase/tryptophan 5-monooxygenase activation protein eta
220088_at	1.91e-39	5.18e-42	19.9991	85.1302	2.68183	C5AR1	complement component 5a receptor 1
218075_at	1.82e-39	4.89e-42	20.0105	85.1141	1.15402	AAAS	aladin WD repeat nucleoporin
237264_at	2.28e-39	6.22e-42	19.9626	84.9437	1.22897
227969_at	2.53e-39	6.94e-42	-19.9406	84.7874	-2.62464	PCBP1-AS1	PCBP1 antisense RNA 1
240498_at	2.75e-39	7.6e-42	19.9228	84.7483	1.72851
200918_s_at	2.81e-39	7.82e-42	19.9171	84.6713	1.5462	SRPRA	SRP receptor alpha subunit
231169_at	3.33e-39	9.33e-42	19.882	84.5429	1.5579
215451_s_at	3.86e-39	1.09e-41	19.8516	84.3779	1.10893	AFF1	AF4/FMR2 family member 1
244594_x_at	9.05e-39	2.57e-41	-19.6817	83.5225	-1.18159
215936_s_at	9.17e-39	2.62e-41	19.6779	83.4668	1.81395	KIAA1033	KIAA1033
204021_s_at	9.17e-39	2.63e-41	-19.6765	83.4642	-1.63481	PURA	purine rich element binding protein A
242428_at	1.17e-38	3.37e-41	-19.628	83.2314	-2.89872
216033_s_at	1.25e-38	3.64e-41	19.6126	83.1751	2.39433	FYN	FYN proto-oncogene, Src family tyrosine kinase
227140_at	1.3e-38	3.8e-41	19.6044	83.1145	4.63508	INHBA	inhibin beta A subunit
206474_at	1.43e-38	4.2e-41	19.5846	82.9177	1.33818	CDK17	cyclin dependent kinase 17
223730_at	1.8e-38	5.32e-41	19.5378	82.8096	2.43167	GPC6	glypican 6
212794_s_at	2.28e-38	6.79e-41	19.4899	82.521	1.72228	KIAA1033	KIAA1033
1553962_s_at	4.36e-38	1.31e-40	19.3614	81.9152	2.96278	RHOB	ras homolog family member B
1562194_at	5.66e-38	1.72e-40	19.3076	81.6436	2.25845
1554530_at	5.67e-38	1.73e-40	-19.3061	81.637	-2.07779	VSTM2A	V-set and transmembrane domain containing 2A
202024_at	5.59e-38	1.69e-40	19.3115	81.612	1.34406	ASNA1	arsA arsenite transporter, ATP-binding, homolog 1 (bacterial)
202118_s_at	6.1e-38	1.87e-40	19.2909	81.5175	2.40088	CPNE3	copine 3
207983_s_at	8.38e-38	2.59e-40	19.2276	81.1872	1.6504	STAG2	stromal antigen 2
203183_s_at	1e-37	3.12e-40	19.1912	81.0137	1.20898	SMARCD1	SWI/SNF related, matrix associated, actin dependent regulator of chromatin, subfamily d, member 1
218555_at	1.37e-37	4.29e-40	19.1294	80.7219	1.38874	ANAPC2	anaphase promoting complex subunit 2
212016_s_at	1.4e-37	4.41e-40	19.1239	80.664	1.69826	MIR4745///PTBP1	microRNA 4745///polypyrimidine tract binding protein 1
236109_at	1.68e-37	5.3e-40	19.0879	80.52	1.62411
238040_at	1.88e-37	5.98e-40	19.0644	80.3959	2.09228
228670_at	2.22e-37	7.16e-40	-19.0294	80.1951	-1.59753	TEP1	telomerase associated protein 1
226075_at	2.33e-37	7.55e-40	19.0191	80.1729	1.92349	SPSB1	splA/ryanodine receptor domain and SOCS box containing 1
232952_at	2.19e-37	7.01e-40	19.0335	80.1667	1.33447
200808_s_at	2.54e-37	8.29e-40	19.0011	80.0699	2.80996	ZYX	zyxin
201559_s_at	2.6e-37	8.5e-40	18.9961	80.0539	2.89109	CLIC4	chloride intracellular channel 4
237062_at	2.6e-37	8.56e-40	18.9947	80.0482	1.75488
220363_s_at	2.78e-37	9.21e-40	18.9806	79.9623	1.327	ELMO2	engulfment and cell motility 2
240046_at	2.99e-37	9.96e-40	18.9653	79.8033	1.58314
215236_s_at	3.4e-37	1.14e-39	18.9393	79.7258	1.85351	PICALM	phosphatidylinositol binding clathrin assembly protein
229115_at	3.45e-37	1.16e-39	18.9359	79.7116	1.6302	DYNC1H1	dynein cytoplasmic 1 heavy chain 1
215037_s_at	3.77e-37	1.28e-39	18.9174	79.648	2.02298	BCL2L1	BCL2 like 1
242485_at	4.13e-37	1.41e-39	18.8986	79.5412	1.39131
209204_at	4.5e-37	1.55e-39	-18.8798	79.436	-2.46082	LMO4	LIM domain only 4
200695_at	4.5e-37	1.54e-39	18.8803	79.4243	1.58125	PPP2R1A	protein phosphatase 2 scaffold subunit Aalpha
226880_at	5.03e-37	1.74e-39	18.8572	79.3263	2.43707	NUCKS1	nuclear casein kinase and cyclin dependent kinase substrate 1
210996_s_at	5.64e-37	1.96e-39	18.8342	79.2034	1.72823	YWHAE	tyrosine 3-monooxygenase/tryptophan 5-monooxygenase activation protein epsilon
236676_at	5.84e-37	2.04e-39	18.8264	79.1825	1.08252
224929_at	6.33e-37	2.22e-39	18.8099	79.0929	2.08319	TMEM173	transmembrane protein 173
244187_at	6.54e-37	2.31e-39	18.8024	79.0474	2.53865
201040_at	7.7e-37	2.73e-39	18.7701	78.8562	1.73161	GNAI2	G protein subunit alpha i2
231513_at	9.25e-37	3.32e-39	18.7326	78.688	2.64173
211555_s_at	9.18e-37	3.27e-39	18.735	78.6816	2.97594	GUCY1B3	guanylate cyclase 1 soluble subunit beta
242903_at	1.11e-36	4.01e-39	18.6959	78.5126	2.17662	IFNGR1	interferon gamma receptor 1
212332_at	1.12e-36	4.06e-39	18.6934	78.4741	1.57158	RBL2	RB transcriptional corepressor like 2
222527_s_at	1.12e-36	4.06e-39	18.6936	78.4628	1.13812	RBM22	RNA binding motif protein 22
213788_s_at	1.28e-36	4.68e-39	18.6664	78.3498	1.78968
225103_at	1.29e-36	4.75e-39	18.6635	78.3085	1.57207	MRPL38	mitochondrial ribosomal protein L38
1558515_at	1.5e-36	5.55e-39	18.6335	78.1587	1.9094	FTX	FTX transcript, XIST regulator (non-protein coding)
240200_at	1.6e-36	5.93e-39	-18.6205	78.1117	-3.58481	SULT1C2	sulfotransferase family 1C member 2
202988_s_at	1.61e-36	6.03e-39	18.6174	78.0984	3.61199	RGS1	regulator of G-protein signaling 1
200964_at	1.61e-36	6e-39	18.6184	78.0953	1.69415	UBA1	ubiquitin like modifier activating enzyme 1
224595_at	1.72e-36	6.49e-39	-18.6033	78.0341	-2.67376	SLC44A1	solute carrier family 44 member 1
205808_at	1.94e-36	7.33e-39	18.5798	77.8997	1.69912	ASPH	aspartate beta-hydroxylase
201702_s_at	2.02e-36	7.7e-39	18.5703	77.863	1.57348	PPP1R10	protein phosphatase 1 regulatory subunit 10
211016_x_at	2.4e-36	9.22e-39	18.5357	77.6842	1.93132	HSPA4	heat shock protein family A (Hsp70) member 4
230313_at	2.4e-36	9.17e-39	18.5368	77.6816	1.61122
237741_at	2.4e-36	9.26e-39	18.5349	77.6647	1.72949	SLC25A36	solute carrier family 25 member 36
222294_s_at	3.41e-36	1.32e-38	-18.4664	77.324	-2.94749	RAB27A	RAB27A, member RAS oncogene family
230898_at	3.43e-36	1.34e-38	-18.4647	77.3016	-1.62899
222641_s_at	4.13e-36	1.62e-38	18.4279	77.1087	1.64206	FAM222B	family with sequence similarity 222 member B
212103_at	4.33e-36	1.7e-38	-18.418	77.0543	-1.50776	KPNA6	karyopherin subunit alpha 6
227069_at	4.89e-36	1.93e-38	18.3941	76.9505	1.97377	CUX1	cut like homeobox 1
221628_s_at	6.82e-36	2.71e-38	18.3294	76.607	1.27325	GLYR1	glyoxylate reductase 1 homolog
203388_at	6.95e-36	2.77e-38	18.325	76.5776	1.43256	ARRB2	arrestin beta 2
217951_s_at	8.18e-36	3.28e-38	-18.293	76.4028	-1.70895	PHF3	PHD finger protein 3
213229_at	8.74e-36	3.52e-38	18.2794	76.334	1.80619	DICER1	dicer 1, ribonuclease III
209044_x_at	8.81e-36	3.56e-38	18.2771	76.315	1.88915	SF3B4	splicing factor 3b subunit 4
1559054_a_at	9.57e-36	3.89e-38	-18.2604	76.2482	-2.22336
91952_at	1.03e-35	4.21e-38	18.2451	76.1749	1.20676	DCAF15	DDB1 and CUL4 associated factor 15
206665_s_at	1.2e-35	4.93e-38	18.2152	76.0096	1.90375	BCL2L1	BCL2 like 1
232236_at	1.28e-35	5.28e-38	18.2021	75.8758	1.13191
213977_s_at	1.88e-35	7.77e-38	18.1283	75.5541	1.39314	CIZ1	CDKN1A interacting zinc finger protein 1
211302_s_at	1.99e-35	8.3e-38	18.1159	75.4927	2.37802	PDE4B	phosphodiesterase 4B
209254_at	2.06e-35	8.62e-38	18.1086	75.4406	1.45884	KLHDC10	kelch domain containing 10
222511_x_at	1.96e-35	8.14e-38	18.1196	75.401	1.54105	FAF1	Fas associated factor 1
201050_at	2.41e-35	1.01e-37	18.0778	75.279	2.23431	PLD3	phospholipase D family member 3
204192_at	2.65e-35	1.12e-37	18.0588	75.1733	3.12999	CD37	CD37 molecule
207824_s_at	2.75e-35	1.17e-37	18.0511	75.1531	1.71689	MAZ	MYC associated zinc finger protein
1555594_a_at	2.82e-35	1.2e-37	18.0458	75.1173	1.83532	MBNL1	muscleblind like splicing regulator 1
215743_at	2.83e-35	1.21e-37	-18.0438	75.1105	-2.39576	NMT2	N-myristoyltransferase 2
219426_at	3.06e-35	1.32e-37	18.0282	75.0333	1.46429	AGO3	argonaute 3, RISC catalytic component
209456_s_at	3.06e-35	1.32e-37	18.0276	75.0275	1.52728	FBXW11	F-box and WD repeat domain containing 11
222544_s_at	3.3e-35	1.44e-37	18.0115	74.9396	1.43696	WHSC1L1	Wolf-Hirschhorn syndrome candidate 1-like 1
226237_at	3.56e-35	1.56e-37	17.9957	74.8331	4.72346	COL8A1	collagen type VIII alpha 1 chain
229802_at	3.31e-35	1.45e-37	18.0101	74.8226	3.27189	WISP1	WNT1 inducible signaling pathway protein 1
205732_s_at	3.19e-35	1.38e-37	18.0191	74.7965	1.67775	NCOA2	nuclear receptor coactivator 2
235106_at	4.3e-35	1.9e-37	17.9583	74.6527	1.13056	MAML2	mastermind like transcriptional coactivator 2
203370_s_at	4.33e-35	1.93e-37	17.9562	74.6434	3.69138	PDLIM7	PDZ and LIM domain 7
209916_at	4.53e-35	2.02e-37	-17.947	74.6006	-1.96992	DHTKD1	dehydrogenase E1 and transketolase domain containing 1
218148_at	4.73e-35	2.12e-37	17.9381	74.5664	1.42297	CENPT	centromere protein T
215399_s_at	5.63e-35	2.53e-37	17.9041	74.3754	1.21273	OS9	OS9, endoplasmic reticulum lectin
241716_at	4.05e-35	1.79e-37	17.9705	74.3723	2.25221	HSPD1	heat shock protein family D (Hsp60) member 1
201461_s_at	5.78e-35	2.61e-37	17.8984	74.3575	1.3885	MAPKAPK2	mitogen-activated protein kinase-activated protein kinase 2
206061_s_at	6.61e-35	3e-37	17.8725	74.2057	1.8205	DICER1	dicer 1, ribonuclease III
1561146_at	6.73e-35	3.07e-37	-17.8681	74.1466	-1.43385	VPS35	VPS35 retromer complex component
239296_at	8.82e-35	4.05e-37	17.8155	73.8908	2.37172
240307_at	9.96e-35	4.59e-37	17.792	73.7925	1.95981
1559053_at	8.82e-35	4.03e-37	-17.8164	73.7387	-0.894862
215512_at	1.05e-34	4.87e-37	17.7808	73.6863	1.536	2026-03-06	membrane associated ring-CH-type finger 6
200646_s_at	1.21e-34	5.64e-37	17.7531	73.5813	1.80845	NUCB1	nucleobindin 1
230028_at	1.23e-34	5.76e-37	17.7491	73.5735	1.71906	KIAA0907	KIAA0907
221618_s_at	1.26e-34	5.91e-37	17.7444	73.488	2.2867	TAF9B	TATA-box binding protein associated factor 9b
213568_at	1.19e-34	5.53e-37	17.7566	73.4245	2.78348	OSR2	odd-skipped related transciption factor 2
223578_x_at	1.48e-34	7.03e-37	17.7117	73.3639	1.89391	MALAT1	metastasis associated lung adenocarcinoma transcript 1 (non-protein coding)
1556927_at	1.44e-34	6.82e-37	-17.7174	73.3577	-1.86526	KCNK10	potassium two pore domain channel subfamily K member 10
1555812_a_at	1.54e-34	7.33e-37	17.7036	73.3192	2.64433	ARHGDIB	Rho GDP dissociation inhibitor beta
65133_i_at	1.65e-34	7.89e-37	17.6897	73.2084	1.25534	INO80B-WBP1///INO80B	INO80B-WBP1 readthrough (NMD candidate)///INO80 complex subunit B
221849_s_at	1.83e-34	8.79e-37	17.6696	73.1469	1.23719	DCAF15	DDB1 and CUL4 associated factor 15
240107_at	1.84e-34	8.87e-37	-17.6678	73.0697	-1.38668
1555106_a_at	1.94e-34	9.36e-37	17.6576	72.97	1.49657	CTDSPL2	CTD small phosphatase like 2
238619_at	2.38e-34	1.15e-36	17.6187	72.8778	2.26457
240390_at	2.57e-34	1.26e-36	-17.6023	72.7939	-3.01861	GALNT5	polypeptide N-acetylgalactosaminyltransferase 5
200712_s_at	2.69e-34	1.32e-36	17.5933	72.7386	1.43411	MAPRE1	microtubule associated protein RP/EB family member 1
213619_at	2.89e-34	1.42e-36	17.579	72.6746	1.99264	HNRNPH1	heterogeneous nuclear ribonucleoprotein H1 (H)
200990_at	2.93e-34	1.45e-36	17.5756	72.6476	1.91658	TRIM28	tripartite motif containing 28
238481_at	2.57e-34	1.25e-36	17.6031	72.6225	3.64852	MGP	matrix Gla protein
224771_at	3.19e-34	1.58e-36	17.559	72.5692	2.13917	NAV1	neuron navigator 1
224152_s_at	3.26e-34	1.62e-36	17.5544	72.4827	1.09491	PBRM1	polybromo 1
204629_at	3.58e-34	1.79e-36	17.536	72.434	1.78765	PARVB	parvin beta
203547_at	3.62e-34	1.82e-36	17.5333	72.425	1.95219	CD4	CD4 molecule
225820_at	3.9e-34	1.97e-36	-17.5178	72.343	-2.12415	JADE1	jade family PHD finger 1
239131_at	3.9e-34	1.97e-36	17.5175	72.3337	2.01832
200861_at	4.07e-34	2.07e-36	17.5087	72.2895	1.03424	CNOT1	CCR4-NOT transcription complex subunit 1
1554154_at	4.11e-34	2.11e-36	17.5054	72.2843	1.66909	GDAP2	ganglioside induced differentiation associated protein 2
214843_s_at	4.11e-34	2.1e-36	17.5062	72.2759	1.15666	USP33	ubiquitin specific peptidase 33
220388_at	3.9e-34	1.98e-36	-17.5171	72.2643	-1.32155	FER1L4	fer-1 like family member 4, pseudogene
238563_at	4.63e-34	2.38e-36	17.4823	72.1591	1.97524
224916_at	5.49e-34	2.83e-36	17.45	71.9926	1.91059	TMEM173	transmembrane protein 173
235189_at	5.69e-34	2.96e-36	17.4414	71.939	1.51737	ICE2	interactor of little elongation complex ELL subunit 2
238635_at	5.62e-34	2.92e-36	17.4443	71.923	2.05373	TMEM267	transmembrane protein 267
242529_x_at	5.62e-34	2.92e-36	-17.4444	71.8886	-1.23243
237001_at	6.03e-34	3.16e-36	-17.4297	71.8852	-2.83614
221762_s_at	6.25e-34	3.28e-36	17.4224	71.8414	1.33416	PCIF1	PDX1 C-terminal inhibiting factor 1
239923_at	6.42e-34	3.38e-36	-17.4168	71.8082	-2.03801
243388_at	7.28e-34	3.85e-36	17.3926	71.6683	1.6587
236224_at	8.22e-34	4.36e-36	17.3692	71.5642	1.84869	RIT1	Ras like without CAAX 1
1556122_at	8.34e-34	4.44e-36	-17.3658	71.5224	-1.43299	RAB11B-AS1	RAB11B antisense RNA 1
235371_at	8.53e-34	4.56e-36	17.361	71.4626	3.55005	GXYLT2	glucoside xylosyltransferase 2
222508_s_at	9.02e-34	4.85e-36	-17.3492	71.4481	-1.64383	ARGLU1	arginine and glutamate rich 1
AFFX-HSAC07/X00351_5_at	8.89e-34	4.76e-36	17.3527	71.4476	1.92099	ACTB	actin beta
233876_at	9.62e-34	5.19e-36	-17.3367	71.3871	-2.57476
203330_s_at	1e-33	5.43e-36	17.3282	71.3458	1.05061	STX5	syntaxin 5
215409_at	1.34e-33	7.27e-36	-17.2737	71.0506	-2.31861	LPCAT4	lysophosphatidylcholine acyltransferase 4
242679_at	1.49e-33	8.14e-36	17.2527	70.8995	1.22665	TTN-AS1	TTN antisense RNA 1
221021_s_at	1.58e-33	8.67e-36	-17.241	70.8808	-1.35946	CTNNBL1	catenin beta like 1
209013_x_at	1.61e-33	8.83e-36	17.2375	70.8624	1.8061	TRIO	trio Rho guanine nucleotide exchange factor
201606_s_at	1.67e-33	9.2e-36	17.2298	70.8181	1.06621	PWP1	PWP1 homolog, endonuclein
209051_s_at	1.99e-33	1.1e-35	17.1962	70.6349	1.35761	RALGDS	ral guanine nucleotide dissociation stimulator
1562236_at	1.8e-33	9.97e-36	-17.215	70.5524	-0.985521	KAT6B	lysine acetyltransferase 6B
1552504_a_at	2.1e-33	1.17e-35	17.1852	70.5493	1.35999	BRSK1	BR serine/threonine kinase 1
228320_x_at	2.26e-33	1.26e-35	-17.1714	70.5083	-2.46067	BICDL1	BICD family like cargo adaptor 1
206748_s_at	2.26e-33	1.27e-35	17.1705	70.4831	1.38806	SPAG9	sperm associated antigen 9
224974_at	2.5e-33	1.4e-35	-17.1512	70.3981	-1.43738	SUDS3	SDS3 homolog, SIN3A corepressor complex component
237632_at	2.86e-33	1.61e-35	-17.1259	70.2454	-1.57452
225382_at	2.99e-33	1.69e-35	17.1166	70.2172	1.29827	ZNF275	zinc finger protein 275
239023_at	3.24e-33	1.84e-35	17.101	70.1153	1.16348	CDC42SE1	CDC42 small effector 1
1563173_at	3.29e-33	1.87e-35	-17.0975	70.1064	-2.45061
1552884_at	3.47e-33	1.98e-35	-17.0875	70.0584	-2.59745	NKX6-3	NK6 homeobox 3
205516_x_at	3.61e-33	2.07e-35	17.0793	70.0097	1.33075	CIZ1	CDKN1A interacting zinc finger protein 1
202017_at	3.83e-33	2.21e-35	17.0668	69.9489	2.8006	EPHX1	epoxide hydrolase 1
238505_at	3.76e-33	2.16e-35	17.0708	69.9003	1.13578	ADPRH	ADP-ribosylarginine hydrolase
230130_at	3.64e-33	2.09e-35	17.0772	69.8973	3.90072	SLIT2	slit guidance ligand 2
1562673_at	4.27e-33	2.48e-35	-17.0458	69.8362	-2.06839
208178_x_at	4.43e-33	2.58e-35	17.0384	69.7985	1.74445	TRIO	trio Rho guanine nucleotide exchange factor
235434_at	4.53e-33	2.64e-35	-17.0336	69.7677	-1.70101	CCDC134	coiled-coil domain containing 134
231240_at	4.84e-33	2.83e-35	17.0209	69.688	3.61803	DIO2	deiodinase, iodothyronine, type II
214806_at	4.88e-33	2.86e-35	17.0188	69.6705	1.65002	BICD1	BICD cargo adaptor 1
227116_at	5.54e-33	3.27e-35	-16.9942	69.5607	-1.17585	MON1B	MON1 homolog B, secretory trafficking associated
204006_s_at	5.43e-33	3.2e-35	16.9984	69.5384	3.38243	FCGR3B///FCGR3A	Fc fragment of IgG receptor IIIb///Fc fragment of IgG receptor IIIa
219868_s_at	6.01e-33	3.56e-35	16.9785	69.4753	0.970839	ANKFY1	ankyrin repeat and FYVE domain containing 1
225124_at	6.19e-33	3.68e-35	16.9722	69.4267	1.46777	PPP1R9B	protein phosphatase 1 regulatory subunit 9B
202509_s_at	8.11e-33	4.84e-35	16.9217	69.1327	1.17602	TNFAIP2	TNF alpha induced protein 2
209727_at	9.27e-33	5.54e-35	16.8966	69.0361	1.55458	GM2A	GM2 ganglioside activator
215706_x_at	9.9e-33	5.94e-35	16.8837	68.9635	2.34114	ZYX	zyxin
205457_at	9.95e-33	5.99e-35	-16.8823	68.9573	-1.39356	C6orf106	chromosome 6 open reading frame 106
226400_at	1.09e-32	6.58e-35	16.8647	68.8671	1.83315	CDC42	cell division cycle 42
201711_x_at	1.09e-32	6.61e-35	16.8639	68.8574	1.82246	RANBP2	RAN binding protein 2
222413_s_at	1.09e-32	6.65e-35	16.863	68.8516	1.66395	KMT2C	lysine methyltransferase 2C
232601_at	1.11e-32	6.74e-35	-16.8605	68.84	-1.47715
236216_at	1.28e-32	7.85e-35	-16.8323	68.6914	-2.06086
229841_at	1.38e-32	8.48e-35	16.818	68.6161	1.44772
216834_at	1.74e-32	1.07e-34	16.7747	68.3801	3.64802	RGS1	regulator of G-protein signaling 1
214336_s_at	1.83e-32	1.13e-34	16.7654	68.3314	1.94464	COPA	coatomer protein complex subunit alpha
241820_at	1.84e-32	1.14e-34	16.7635	68.3093	1.23999	RIF1	replication timing regulatory factor 1
217899_at	2.01e-32	1.25e-34	16.7467	68.2275	1.41101	TMEM214	transmembrane protein 214
240230_s_at	2.13e-32	1.32e-34	-16.7357	68.1734	-1.50499	AGAP9	ArfGAP with GTPase domain, ankyrin repeat and PH domain 9
241872_at	2.39e-32	1.49e-34	16.714	67.9268	2.07045
221881_s_at	2.76e-32	1.73e-34	16.6863	67.8976	2.15134	CLIC4	chloride intracellular channel 4
1555817_s_at	2.52e-32	1.57e-34	-16.7039	67.8427	-1.26334	THSD4	thrombospondin type 1 domain containing 4
240108_at	2.98e-32	1.88e-34	-16.6717	67.8273	-1.99754
1569237_at	4.19e-32	2.65e-34	16.6084	67.4523	1.03643
213016_at	4.37e-32	2.78e-34	16.5996	67.4352	2.01275	BBX	BBX, HMG-box containing
1556743_at	4.34e-32	2.75e-34	-16.6016	67.4011	-1.84093	ZNF654	zinc finger protein 654
1556416_s_at	5.22e-32	3.35e-34	16.5651	67.2523	1.73595
207764_s_at	4.44e-32	2.83e-34	16.5961	67.2424	1.48174	HIPK3	homeodomain interacting protein kinase 3
202600_s_at	5.32e-32	3.43e-34	16.5608	67.2263	2.09675	NRIP1	nuclear receptor interacting protein 1
204166_at	5.36e-32	3.46e-34	16.559	67.2189	1.56485	SBNO2	strawberry notch homolog 2
242552_x_at	5.19e-32	3.32e-34	16.5666	67.213	0.826299	ZBED5	zinc finger BED-type containing 5
240187_at	5.15e-32	3.28e-34	-16.5687	67.1259	-1.11004	PPP1R3C	protein phosphatase 1 regulatory subunit 3C
210764_s_at	5.83e-32	3.77e-34	16.5432	67.1234	4.03583	CYR61	cysteine rich angiogenic inducer 61
209213_at	6.12e-32	3.97e-34	-16.5337	67.0694	-2.08831	CBR1	carbonyl reductase 1
207722_s_at	6.24e-32	4.07e-34	16.5295	67.0597	1.3657	BTBD2	BTB domain containing 2
1559360_at	6.42e-32	4.22e-34	-16.5228	67.0232	-3.00775
214560_at	6.3e-32	4.11e-34	16.5273	67.0199	1.88996	FPR3	formyl peptide receptor 3
212979_s_at	6.9e-32	4.54e-34	-16.5092	66.9481	-1.83435	LOC100294033///TCAF1	protein FAM115A-like///TRPM8 channel associated factor 1
237194_at	6.9e-32	4.55e-34	-16.5087	66.9469	-2.52133
1556203_a_at	7.13e-32	4.72e-34	16.502	66.8818	1.65796	SRGAP2	SLIT-ROBO Rho GTPase activating protein 2
37965_at	7.24e-32	4.81e-34	16.4988	66.8789	1.57042	PARVB	parvin beta
1553551_s_at	6.3e-32	4.13e-34	16.5267	66.8664	0.849496	ND2	MTND2
214305_s_at	7.56e-32	5.05e-34	16.4899	66.8448	1.20307	SF3B1	splicing factor 3b subunit 1
201686_x_at	8.2e-32	5.5e-34	16.474	66.759	1.22615	API5	apoptosis inhibitor 5
202145_at	8.42e-32	5.68e-34	16.4682	66.7277	3.07377	LY6E	lymphocyte antigen 6 complex, locus E
210148_at	7.55e-32	5.03e-34	16.4906	66.723	2.11624	HIPK3	homeodomain interacting protein kinase 3
212107_s_at	8.5e-32	5.75e-34	16.4659	66.7152	1.68292	DHX9	DEAH-box helicase 9
229457_at	8.54e-32	5.79e-34	-16.4646	66.7054	-2.13407	ANKHD1	ankyrin repeat and KH domain containing 1
209712_at	8.6e-32	5.85e-34	-16.4628	66.6978	-2.04013	SLC35D1	solute carrier family 35 member D1
241425_at	8.73e-32	5.96e-34	16.4594	66.6804	1.5764	NUP58	nucleoporin 58
240367_at	8.81e-32	6.03e-34	-16.4574	66.666	-1.12185
240188_at	7.72e-32	5.17e-34	16.4855	66.6214	1.55448
240843_at	9.19e-32	6.31e-34	-16.4491	66.6172	-1.54515
213905_x_at	9.22e-32	6.34e-34	16.448	66.6091	3.60776	BGN	biglycan
231291_at	9.38e-32	6.47e-34	-16.4445	66.5976	-1.58759	GIPR	gastric inhibitory polypeptide receptor
1560102_at	8.35e-32	5.62e-34	-16.4702	66.5874	-0.902942
243858_at	9.45e-32	6.54e-34	-16.4424	66.587	-3.28991
1552656_s_at	9.45e-32	6.55e-34	16.4421	66.5465	1.65429	UHMK1	U2AF homology motif (UHM) kinase 1
1552611_a_at	1e-31	6.98e-34	-16.4305	66.5233	-1.43754	JAK1	Janus kinase 1
239364_at	1.04e-31	7.23e-34	16.4239	66.4875	1.3564	ETV6	ETS variant 6
242337_at	1.06e-31	7.41e-34	-16.4195	66.4628	-1.88283
210511_s_at	9.85e-32	6.84e-34	16.4341	66.4311	3.20315	INHBA	inhibin beta A subunit
211504_x_at	1.09e-31	7.68e-34	16.4129	66.4218	1.35692	ROCK2	Rho associated coiled-coil containing protein kinase 2
234562_x_at	1.11e-31	7.83e-34	-16.4095	66.4091	-2.2353
40850_at	1.16e-31	8.2e-34	16.4011	66.3633	1.66762	FKBP8	FK506 binding protein 8
233396_s_at	1.17e-31	8.32e-34	-16.3984	66.3494	-1.66533	PET117///KAT14	PET117 homolog///lysine acetyltransferase 14
235952_at	1.12e-31	7.88e-34	16.4084	66.2681	1.88238	DGKH	diacylglycerol kinase eta
242425_at	1.31e-31	9.37e-34	-16.3765	66.2294	-1.44386
211407_at	1.24e-31	8.83e-34	-16.3873	66.2167	-1.05102	NDUFB7	NADH:ubiquinone oxidoreductase subunit B7
201072_s_at	1.47e-31	1.05e-33	-16.355	66.1137	-1.48453	SMARCC1	SWI/SNF related, matrix associated, actin dependent regulator of chromatin subfamily c member 1
230494_at	1.66e-31	1.2e-33	16.3319	65.9873	2.46438	SLC20A1	solute carrier family 20 member 1
217775_s_at	1.83e-31	1.32e-33	-16.3142	65.8921	-1.63253	RDH11	retinol dehydrogenase 11 (all-trans/9-cis/11-cis)
244287_at	1.83e-31	1.32e-33	-16.3134	65.8864	-1.14091	SREK1	splicing regulatory glutamic acid and lysine rich protein 1
1570103_at	1.5e-31	1.08e-33	-16.3512	65.8556	-1.14111
207835_at	1.85e-31	1.34e-33	16.3108	65.8525	0.832318	FBLN1	fibulin 1
232835_at	1.95e-31	1.42e-33	-16.3009	65.8183	-1.25319
230462_at	2.02e-31	1.47e-33	-16.2941	65.7826	-2.06054	NUMB	NUMB, endocytic adaptor protein
217903_at	2.19e-31	1.61e-33	16.2782	65.6871	1.35919	STRN4	striatin 4
243908_at	2.22e-31	1.63e-33	16.2753	65.6791	1.52188
202621_at	2.25e-31	1.66e-33	16.2723	65.6631	1.3284	IRF3	interferon regulatory factor 3
224173_s_at	2.24e-31	1.64e-33	16.2738	65.634	1.34283	MRPL30	mitochondrial ribosomal protein L30
244267_at	2.08e-31	1.52e-33	16.2883	65.6118	2.00045	SATB1	SATB homeobox 1
204463_s_at	2.5e-31	1.85e-33	16.2523	65.4539	3.16015	EDNRA	endothelin receptor type A
223324_s_at	2.8e-31	2.08e-33	-16.2311	65.4395	-1.31762	TRPM7	transient receptor potential cation channel subfamily M member 7
236223_s_at	2.69e-31	1.99e-33	16.2389	65.4044	1.68147	RIT1	Ras like without CAAX 1
232351_at	3.07e-31	2.28e-33	-16.214	65.3466	-1.43262
227473_at	3.25e-31	2.43e-33	16.2027	65.2851	2.3838
204563_at	3.22e-31	2.4e-33	16.2046	65.2372	2.8744	SELL	selectin L
230885_at	3.44e-31	2.59e-33	-16.1911	65.2216	-1.72867	LOC101930112///SPG7	uncharacterized LOC101930112///SPG7, paraplegin matrix AAA peptidase subunit
235766_x_at	3.44e-31	2.59e-33	-16.1908	65.206	-2.68406	RAB27A	RAB27A, member RAS oncogene family
210892_s_at	3.5e-31	2.65e-33	16.1871	65.1997	1.466	GTF2I	general transcription factor IIi
221851_at	3.38e-31	2.53e-33	16.195	65.1536	1.13857	DCAF15	DDB1 and CUL4 associated factor 15
203729_at	3.83e-31	2.9e-33	16.1704	65.1096	2.79255	EMP3	epithelial membrane protein 3
208721_s_at	3.96e-31	3.01e-33	16.1637	65.0732	1.25093	ANAPC5	anaphase promoting complex subunit 5
236098_at	3.99e-31	3.04e-33	-16.1621	65.0534	-3.67468	SMIM6	small integral membrane protein 6
212091_s_at	4.37e-31	3.34e-33	16.1446	64.9487	3.12861	COL6A1	collagen type VI alpha 1 chain
206725_x_at	4.48e-31	3.43e-33	16.1397	64.9362	1.14869	BMP1	bone morphogenetic protein 1
207704_s_at	4.15e-31	3.17e-33	16.1543	64.9251	1.57681	GAS7	growth arrest specific 7
235163_at	4.69e-31	3.61e-33	16.1307	64.8639	0.962522	MOB3A	MOB kinase activator 3A
1559022_at	4.94e-31	3.81e-33	-16.1206	64.838	-1.54311	EFCAB14	EF-hand calcium binding domain 14
223844_at	5.05e-31	3.91e-33	-16.1161	64.8132	-1.72469	ADAMTS13	ADAM metallopeptidase with thrombospondin type 1 motif 13
215832_x_at	5.11e-31	3.96e-33	16.1137	64.7999	0.86082	PICALM	phosphatidylinositol binding clathrin assembly protein
228711_at	5.18e-31	4.04e-33	-16.1102	64.7812	-1.646	LOC101929740///ZNF37A	zinc finger protein 761-like///zinc finger protein 37A
222486_s_at	4.85e-31	3.73e-33	16.1245	64.7789	2.82994	ADAMTS1	ADAM metallopeptidase with thrombospondin type 1 motif 1
222708_s_at	5.58e-31	4.37e-33	16.0958	64.7015	1.07895	STX17	syntaxin 17
1555266_a_at	5.18e-31	4.04e-33	16.1098	64.6818	1.31265	ASXL2	additional sex combs like 2, transcriptional regulator
229706_at	5.17e-31	4.02e-33	16.1111	64.6269	1.50754	TCERG1	transcription elongation regulator 1
205304_s_at	5.74e-31	4.5e-33	16.0903	64.6142	2.34032	KCNJ8	potassium voltage-gated channel subfamily J member 8
1560500_at	6.34e-31	4.99e-33	16.0717	64.467	1.528
238869_at	7.05e-31	5.57e-33	16.0515	64.4411	0.911818
235744_at	6.56e-31	5.17e-33	16.0652	64.4203	1.39771	PPTC7	PTC7 protein phosphatase homolog
229128_s_at	7.79e-31	6.17e-33	16.0332	64.3604	2.52703	ANP32E	acidic nuclear phosphoprotein 32 family member E
238573_at	7.98e-31	6.35e-33	-16.0278	64.3313	-1.56819	OTUD7B	OTU deubiquitinase 7B
AFFX-HUMRGE/M10098_M_at	8.2e-31	6.54e-33	-16.0225	64.2892	-4.06579
1562511_at	7.95e-31	6.31e-33	-16.0291	64.282	-1.21226	LYST	lysosomal trafficking regulator
232483_at	8.6e-31	6.88e-33	-16.0134	64.2509	-1.78543	MED17	mediator complex subunit 17
205574_x_at	8.75e-31	7.01e-33	16.0099	64.2026	1.78859	BMP1	bone morphogenetic protein 1
207334_s_at	8.92e-31	7.16e-33	16.0061	64.1475	1.55397	TGFBR2	transforming growth factor beta receptor 2
216092_s_at	9.58e-31	7.74e-33	-15.9919	64.1321	-2.31213	SLC7A8	solute carrier family 7 member 8
215219_at	9.46e-31	7.63e-33	-15.9945	64.1188	-1.64429	DOPEY2	dopey family member 2
232330_at	1.02e-30	8.29e-33	-15.9795	64.0661	-2.287	COA1	cytochrome c oxidase assembly factor 1 homolog
218294_s_at	1.05e-30	8.52e-33	-15.9745	64.04	-1.83787	NUP50	nucleoporin 50
214383_x_at	1.06e-30	8.6e-33	15.9729	64.0306	1.68289	KLHDC3	kelch domain containing 3
232801_at	9.34e-31	7.52e-33	15.9973	64.0251	0.739267	ERCC6L2	ERCC excision repair 6 like 2
201701_s_at	1.18e-30	9.63e-33	-15.9523	63.9161	-1.55524	PGRMC2	progesterone receptor membrane component 2
222316_at	1.18e-30	9.67e-33	-15.9515	63.9143	-1.87237
215891_s_at	1.09e-30	8.91e-33	15.9665	63.9121	1.85696	GM2A	GM2 ganglioside activator
230117_at	1.21e-30	9.94e-33	-15.9465	63.8515	-2.32074	VSTM2A	V-set and transmembrane domain containing 2A
225500_x_at	1.3e-30	1.07e-32	15.9334	63.7111	1.10282	SCAF1	SR-related CTD associated factor 1
201289_at	1.47e-30	1.22e-32	15.91	63.6857	4.34673	CYR61	cysteine rich angiogenic inducer 61
208677_s_at	1.56e-30	1.3e-32	15.8986	63.6242	1.91923	BSG	basigin (Ok blood group)
239650_at	1.56e-30	1.29e-32	-15.8994	63.5665	-2.20976	NCKAP5	NCK associated protein 5
201052_s_at	1.74e-30	1.45e-32	15.8785	63.5141	1.33503	PSMF1	proteasome inhibitor subunit 1
218705_s_at	1.75e-30	1.46e-32	-15.8767	63.5043	-1.64237	SNX24	sorting nexin 24
231862_at	1.74e-30	1.45e-32	15.8776	63.4898	1.70652	CBX5	chromobox 5
216595_at	1.53e-30	1.27e-32	-15.9025	63.4801	-1.30992	FAM186A	family with sequence similarity 186 member A
226967_at	1.89e-30	1.59e-32	15.8618	63.4227	1.17172	FIZ1	FLT3 interacting zinc finger 1
239636_at	1.98e-30	1.67e-32	-15.8528	63.2643	-1.24485	MCF2L	MCF.2 cell line derived transforming sequence like
223475_at	1.81e-30	1.51e-32	15.8705	63.2547	3.21512	CRISPLD1	cysteine rich secretory protein LCCL domain containing 1
233768_at	2.31e-30	1.95e-32	-15.8247	63.2144	-1.84686
236375_at	2.45e-30	2.07e-32	-15.814	63.1601	-2.25476
211205_x_at	2.47e-30	2.1e-32	15.8116	63.0896	1.44077	PIP5K1A	phosphatidylinositol-4-phosphate 5-kinase type 1 alpha
209575_at	2.73e-30	2.32e-32	-15.7929	63.0431	-1.49983	IL10RB	interleukin 10 receptor subunit beta
235378_at	2.63e-30	2.23e-32	-15.8003	63.0217	-1.17334	FAM161B	family with sequence similarity 161 member B
1553694_a_at	2.78e-30	2.37e-32	15.7891	63.019	1.5636	PIK3C2A	phosphatidylinositol-4-phosphate 3-kinase catalytic subunit type 2 alpha
209247_s_at	3e-30	2.57e-32	15.7747	62.9451	1.25688	ABCF2	ATP binding cassette subfamily F member 2
226041_at	3.02e-30	2.59e-32	-15.773	62.9327	-2.39048	NAPEPLD	N-acyl phosphatidylethanolamine phospholipase D
215918_s_at	2.83e-30	2.41e-32	15.786	62.8859	1.44966	SPTBN1	spectrin beta, non-erythrocytic 1
240941_at	3.09e-30	2.66e-32	-15.7684	62.8648	-1.25671
242422_at	3.06e-30	2.63e-32	15.7707	62.8448	1.29382	G3BP1	G3BP stress granule assembly factor 1
229713_at	3.54e-30	3.05e-32	15.7436	62.7739	1.96614	PIP4K2A	phosphatidylinositol-5-phosphate 4-kinase type 2 alpha
208997_s_at	3.71e-30	3.22e-32	15.734	62.7215	2.06397	UCP2	uncoupling protein 2
238621_at	3.77e-30	3.28e-32	-15.7305	62.7017	-1.63746	FMN1	formin 1
200743_s_at	3.79e-30	3.3e-32	15.7293	62.6941	1.37525	TPP1	tripeptidyl peptidase 1
210428_s_at	4.15e-30	3.63e-32	15.7124	62.6024	1.24021	HGS	hepatocyte growth factor-regulated tyrosine kinase substrate
204032_at	4.16e-30	3.64e-32	-15.7116	62.5982	-1.95605	BCAR3	breast cancer anti-estrogen resistance 3
1559276_at	4.16e-30	3.65e-32	-15.7111	62.5762	-2.50706	PCAT18	prostate cancer associated transcript 18 (non-protein coding)
242472_x_at	3.59e-30	3.1e-32	-15.7406	62.575	-1.00025	FNBP4	formin binding protein 4
211887_x_at	3.71e-30	3.22e-32	15.7338	62.5694	1.92532	MSR1	macrophage scavenger receptor 1
214849_at	4.2e-30	3.7e-32	15.7091	62.5538	1.29134	KCTD20	potassium channel tetramerization domain containing 20
241804_at	4.28e-30	3.77e-32	-15.7054	62.5273	-1.39344	LOC102724275	uncharacterized LOC102724275
200634_at	4.39e-30	3.88e-32	15.7002	62.5081	1.22072	PFN1	profilin 1
220494_s_at	4.51e-30	4e-32	15.6949	62.5024	1.96721
1557780_at	4.5e-30	3.99e-32	-15.6954	62.4563	-1.41685
202111_at	5.07e-30	4.5e-32	15.6734	62.3844	1.71948	SLC4A2	solute carrier family 4 member 2
209007_s_at	5.24e-30	4.67e-32	-15.667	62.323	-1.40079	RSRP1	arginine and serine rich protein 1
212448_at	5.7e-30	5.09e-32	-15.6514	62.2664	-1.97659	NEDD4L	neural precursor cell expressed, developmentally down-regulated 4-like, E3 ubiquitin protein ligase
238767_at	5.89e-30	5.28e-32	-15.6448	62.2284	-1.4219
206636_at	5.71e-30	5.11e-32	15.6506	62.2265	1.37685	RASA2	RAS p21 protein activator 2
230000_at	6.48e-30	5.83e-32	15.6269	62.1295	2.49797	RNF213	ring finger protein 213
229916_at	5.92e-30	5.32e-32	-15.6435	62.0817	-1.59219	ENPP6	ectonucleotide pyrophosphatase/phosphodiesterase 6
214861_at	6.81e-30	6.14e-32	-15.6176	62.0809	-1.27435	KDM4C	lysine demethylase 4C
222375_at	7.03e-30	6.35e-32	15.6115	62.0154	1.01643
224998_at	7.17e-30	6.49e-32	-15.6074	62.0137	-2.41733	CMTM4	CKLF like MARVEL transmembrane domain containing 4
201082_s_at	7.36e-30	6.68e-32	15.6023	61.9968	1.39229	SLC4A5///DCTN1	solute carrier family 4 member 5///dynactin subunit 1
1552885_a_at	8.43e-30	7.66e-32	-15.5777	61.86	-1.85484	NKX6-3	NK6 homeobox 3
221696_s_at	8.45e-30	7.7e-32	-15.5768	61.855	-2.61273	STYK1	serine/threonine/tyrosine kinase 1
215658_at	9.04e-30	8.3e-32	-15.5633	61.78	-2.49689	LINC00675	long intergenic non-protein coding RNA 675
240515_at	9.04e-30	8.28e-32	-15.5637	61.7788	-1.50145
224580_at	8.92e-30	8.14e-32	15.5668	61.737	1.36824	SLC38A1	solute carrier family 38 member 1
207980_s_at	9.28e-30	8.54e-32	15.5582	61.7343	2.11252	CITED2	Cbp/p300 interacting transactivator with Glu/Asp rich carboxy-terminal domain 2
232935_at	9.32e-30	8.59e-32	15.5571	61.6868	2.53739
1569323_at	9e-30	8.23e-32	15.5649	61.6387	1.58971	PTPRG	protein tyrosine phosphatase, receptor type G
200928_s_at	1e-29	9.28e-32	-15.5431	61.6019	-1.45785	RAB14	RAB14, member RAS oncogene family
231999_at	1.11e-29	1.03e-31	-15.5237	61.5632	-1.2071	ANKRD11	ankyrin repeat domain 11
234780_at	1.12e-29	1.05e-31	-15.5215	61.5448	-4.51329
225896_at	1.19e-29	1.11e-31	-15.5113	61.4951	-1.31018	MPRIP	myosin phosphatase Rho interacting protein
242733_at	1.2e-29	1.13e-31	-15.5083	61.4694	-3.55051
238722_x_at	1.23e-29	1.16e-31	-15.5032	61.4431	-2.74111	NAPEPLD	N-acyl phosphatidylethanolamine phospholipase D
229648_at	1.29e-29	1.22e-31	-15.4941	61.3984	-2.73488	ARHGAP32	Rho GTPase activating protein 32
232412_at	1.06e-29	9.8e-32	15.5335	61.3883	1.58618	FBXL20	F-box and leucine rich repeat protein 20
220204_s_at	1.2e-29	1.13e-31	15.5082	61.3378	0.892959	BMP8A	bone morphogenetic protein 8a
243074_at	1.36e-29	1.29e-31	15.4843	61.3361	1.03025
220905_at	1.38e-29	1.31e-31	-15.481	61.3273	-1.0472
225979_at	1.34e-29	1.26e-31	15.4878	61.2823	1.41139	PLEKHG2	pleckstrin homology and RhoGEF domain containing G2
222576_s_at	1.43e-29	1.36e-31	15.4748	61.2657	1.10657	AGO1	argonaute 1, RISC catalytic component
237037_at	9.88e-30	9.12e-32	15.5463	61.2467	0.68777
214257_s_at	1.52e-29	1.45e-31	15.4629	61.2255	1.45965	SEC22B	SEC22 homolog B, vesicle trafficking protein (gene/pseudogene)
202873_at	1.41e-29	1.34e-31	15.477	61.2168	1.23426	ATP6V1C1	ATPase H+ transporting V1 subunit C1
1558236_at	1.56e-29	1.49e-31	-15.4583	61.2015	-2.1	DR1	down-regulator of transcription 1
210850_s_at	1.07e-29	9.93e-32	15.5311	61.1601	0.714273	ELK1	ELK1, ETS transcription factor
232940_s_at	1.62e-29	1.55e-31	-15.4506	61.1595	-1.83729	KMT2C	lysine methyltransferase 2C
224563_at	1.73e-29	1.67e-31	-15.438	61.09	-1.39687	WASF2	WAS protein family member 2
1565627_a_at	1.72e-29	1.65e-31	15.4399	61.086	1.15982
201950_x_at	1.74e-29	1.68e-31	15.436	61.0734	0.934154	CAPZB	capping actin protein of muscle Z-line beta subunit
204575_s_at	1.73e-29	1.66e-31	15.4382	61.0727	2.14581	MMP19	matrix metallopeptidase 19
238795_at	1.59e-29	1.52e-31	15.4546	61.0385	1.09566	FAM208B	family with sequence similarity 208 member B
212076_at	1.94e-29	1.88e-31	15.4162	60.9687	1.37217	KMT2A	lysine methyltransferase 2A
201661_s_at	1.94e-29	1.88e-31	-15.4162	60.9605	-1.77642	ACSL3	acyl-CoA synthetase long-chain family member 3
208710_s_at	1.96e-29	1.9e-31	-15.4141	60.9556	-1.19838	AP3D1	adaptor related protein complex 3 delta 1 subunit
244801_at	1.97e-29	1.92e-31	15.4129	60.923	1.21457	PSMB7	proteasome subunit beta 7
244587_at	2.03e-29	1.98e-31	15.4072	60.9182	1.12903	ATF7	activating transcription factor 7
1563842_at	1.93e-29	1.87e-31	15.4172	60.8933	0.756678	PIGG	phosphatidylinositol glycan anchor biosynthesis class G
230848_s_at	2.11e-29	2.06e-31	15.3996	60.8734	1.17086	MGA	MGA, MAX dimerization protein
230360_at	2.15e-29	2.11e-31	-15.3957	60.8527	-3.18915	GLDN	gliomedin
200948_at	2.26e-29	2.22e-31	15.3862	60.8028	1.44361	MLF2	myeloid leukemia factor 2
203456_at	2.28e-29	2.26e-31	15.3837	60.784	1.89842	PRAF2	PRA1 domain family member 2
206470_at	2.23e-29	2.19e-31	15.3886	60.7323	1.77465	PLXNC1	plexin C1
1557078_at	2.25e-29	2.21e-31	15.387	60.7167	1.86257	SLFN5	schlafen family member 5
201169_s_at	2.46e-29	2.44e-31	15.3698	60.6816	1.92422	BHLHE40	basic helix-loop-helix family member e40
51146_at	2.54e-29	2.52e-31	-15.3637	60.679	-1.33634	PIGV	phosphatidylinositol glycan anchor biosynthesis class V
236431_at	2.61e-29	2.59e-31	-15.3588	60.6332	-1.83669	U2SURP	U2 snRNP associated SURP domain containing
217486_s_at	2.45e-29	2.43e-31	15.3705	60.5925	1.12761	ZDHHC17	zinc finger DHHC-type containing 17
238761_at	2.89e-29	2.88e-31	15.3396	60.5458	1.59331	ELK4	ELK4, ETS transcription factor
212437_at	3.08e-29	3.07e-31	15.3283	60.4823	1.48788	CENPB	centromere protein B
226720_at	3.26e-29	3.29e-31	-15.316	60.4149	-1.57285	PWWP2A	PWWP domain containing 2A
226363_at	3.26e-29	3.29e-31	-15.3162	60.4141	-2.13654	ABCC5	ATP binding cassette subfamily C member 5
205740_s_at	3.32e-29	3.37e-31	15.3118	60.3922	1.45325	RBM42	RNA binding motif protein 42
227703_s_at	3.32e-29	3.37e-31	-15.3119	60.3907	-2.53427	SYTL4	synaptotagmin like 4
208698_s_at	3.41e-29	3.47e-31	15.3067	60.3623	1.21592	NONO	non-POU domain containing, octamer-binding
220828_s_at	3.16e-29	3.16e-31	-15.323	60.3479	-0.893778	LOC55338	uncharacterized LOC55338
225583_at	3.46e-29	3.51e-31	-15.3043	60.3465	-1.07699	UXS1	UDP-glucuronate decarboxylase 1
209955_s_at	3.29e-29	3.32e-31	15.3144	60.333	3.21764	FAP	fibroblast activation protein alpha
242774_at	3.46e-29	3.52e-31	15.3037	60.3204	1.97078	SYNE2	spectrin repeat containing nuclear envelope protein 2
241343_at	3.49e-29	3.56e-31	15.302	60.2944	1.21475	RNASEH1	ribonuclease H1
216058_s_at	3.7e-29	3.8e-31	-15.2903	60.2711	-2.16335	CYP2C19	cytochrome P450 family 2 subfamily C member 19
208364_at	3.23e-29	3.24e-31	15.3189	60.267	0.760416	INPP4A	inositol polyphosphate-4-phosphatase type I A
231403_at	3.56e-29	3.64e-31	15.298	60.2369	1.3942	TRIO	trio Rho guanine nucleotide exchange factor
204055_s_at	3.86e-29	3.97e-31	-15.2823	60.2264	-2.47182	CTAGE5	CTAGE family member 5, ER export factor
236650_at	3.13e-29	3.13e-31	-15.325	60.1985	-0.849613
233063_s_at	4.03e-29	4.16e-31	-15.2739	60.1803	-2.13471	GMDS-AS1	GMDS antisense RNA 1 (head to head)
226023_at	4.05e-29	4.2e-31	-15.2725	60.1737	-1.28817	MAP2K7	mitogen-activated protein kinase kinase 7
236533_at	3.8e-29	3.9e-31	15.2854	60.1606	1.2713	ASAP1	ArfGAP with SH3 domain, ankyrin repeat and PH domain 1
203363_s_at	4.28e-29	4.44e-31	15.2624	60.1181	0.935275	ATG13	autophagy related 13
222158_s_at	4.38e-29	4.55e-31	15.2579	60.093	1.14204	DESI2	desumoylating isopeptidase 2
236732_at	4.03e-29	4.16e-31	15.2741	60.0788	1.27463
239234_at	4.63e-29	4.82e-31	-15.2476	60.0352	-1.80677
224982_at	5.04e-29	5.25e-31	15.2324	59.9515	1.32545	AKT1S1	AKT1 substrate 1
213986_s_at	5.05e-29	5.27e-31	15.2317	59.933	1.29839	TMEM259	transmembrane protein 259
234939_s_at	3.66e-29	3.75e-31	15.2928	59.9309	0.806514	PHF12	PHD finger protein 12
222336_at	5.44e-29	5.71e-31	-15.2175	59.8586	-1.94837	SMIM14	small integral membrane protein 14
227716_at	5.41e-29	5.66e-31	15.2191	59.8322	1.04174	UBXN11	UBX domain protein 11
205168_at	5.44e-29	5.71e-31	15.2175	59.8163	2.98383	DDR2	discoidin domain receptor tyrosine kinase 2
200742_s_at	5.71e-29	6e-31	15.2085	59.8159	1.28584	TPP1	tripeptidyl peptidase 1
227954_at	6.17e-29	6.53e-31	-15.1935	59.7353	-1.30256	ITPRIPL2	inositol 1,4,5-trisphosphate receptor interacting protein like 2
221031_s_at	6.15e-29	6.49e-31	15.1945	59.7291	2.66753	APOLD1	apolipoprotein L domain containing 1
201044_x_at	6.18e-29	6.55e-31	15.193	59.7014	2.27563	DUSP1	dual specificity phosphatase 1
AFFX-HUMRGE/M10098_5_at	6.02e-29	6.34e-31	-15.1987	59.6706	-4.10409
220633_s_at	6.97e-29	7.43e-31	15.1703	59.6076	1.20257	HP1BP3	heterochromatin protein 1 binding protein 3
220521_s_at	6.21e-29	6.6e-31	15.1914	59.5976	1.40068	ATG16L1	autophagy related 16 like 1
203319_s_at	7.2e-29	7.69e-31	15.1642	59.5734	1.40635	ZNF148	zinc finger protein 148
1558775_s_at	6.5e-29	6.92e-31	15.183	59.5032	1.19349	NSMAF	neutral sphingomyelinase activation associated factor
1554553_s_at	7.78e-29	8.32e-31	15.1501	59.4866	1.35538	YIF1B	Yip1 interacting factor homolog B, membrane trafficking protein
203870_at	8.15e-29	8.77e-31	-15.1407	59.4418	-1.51533	USP46	ubiquitin specific peptidase 46
1568598_at	8.15e-29	8.77e-31	-15.1407	59.4399	-2.4025	KAZALD1	Kazal type serine peptidase inhibitor domain 1
219905_at	8.2e-29	8.85e-31	-15.1392	59.4309	-1.26401	ERMAP	erythroblast membrane associated protein (Scianna blood group)
233376_at	8.15e-29	8.78e-31	-15.1405	59.4084	-0.90544
1555972_s_at	6.21e-29	6.59e-31	15.1917	59.3806	0.968429	FBXO28	F-box protein 28
209474_s_at	8.49e-29	9.19e-31	15.1323	59.3803	1.79693	ENTPD1	ectonucleoside triphosphate diphosphohydrolase 1
212113_at	8.85e-29	9.6e-31	-15.1246	59.3516	-1.53488	ATXN7L3B	ataxin 7 like 3B
211067_s_at	8.27e-29	8.94e-31	15.1372	59.3387	1.75771	GAS7	growth arrest specific 7
208255_s_at	8.89e-29	9.65e-31	15.1236	59.3326	1.44099	FKBP8	FK506 binding protein 8
201070_x_at	9.08e-29	9.88e-31	15.1194	59.3237	1.12949	SF3B1	splicing factor 3b subunit 1
239478_x_at	7.95e-29	8.52e-31	-15.146	59.2636	-1.10214	GPATCH2L	G-patch domain containing 2 like
242728_at	9.82e-29	1.07e-30	-15.1052	59.2221	-1.26846
231974_at	1.06e-28	1.16e-30	15.0912	59.1665	1.00077	KMT2D	lysine methyltransferase 2D
200835_s_at	1.1e-28	1.2e-30	-15.0842	59.128	-1.45521	MAP4	microtubule associated protein 4
211269_s_at	9.91e-29	1.08e-30	15.1032	59.127	1.39511	IL2RA	interleukin 2 receptor subunit alpha
1558080_s_at	1.12e-28	1.23e-30	15.0804	59.1075	1.84724	DNAJC3	DnaJ heat shock protein family (Hsp40) member C3
205917_at	1.18e-28	1.3e-30	15.0702	59.0446	1.60847	ZNF264	zinc finger protein 264
1558641_at	1.18e-28	1.31e-30	15.0689	59.0434	1.10165	SPATA24	spermatogenesis associated 24
210510_s_at	1.14e-28	1.26e-30	15.0754	59.0413	1.65053	NRP1	neuropilin 1
206127_at	1.12e-28	1.23e-30	15.0807	59.0397	1.22196	ELK3	ELK3, ETS transcription factor
204879_at	1.16e-28	1.28e-30	15.0726	59.0058	1.89149	PDPN	podoplanin
240735_at	1.09e-28	1.19e-30	-15.0862	58.9734	-1.23968	CDC42BPA	CDC42 binding protein kinase alpha
209717_at	1.31e-28	1.46e-30	-15.0503	58.9337	-1.42921	EVI5	ecotropic viral integration site 5
222670_s_at	1.38e-28	1.54e-30	15.0401	58.8827	2.12836	MAFB	MAF bZIP transcription factor B
238185_at	1.23e-28	1.36e-30	15.062	58.8572	1.54022
221233_s_at	1.12e-28	1.23e-30	-15.0801	58.7396	-0.742762	FAM135A	family with sequence similarity 135 member A
210470_x_at	1.69e-28	1.89e-30	15.0038	58.6788	1.12213	NONO	non-POU domain containing, octamer-binding
236291_at	1.69e-28	1.89e-30	-15.004	58.6728	-1.4856	RDH5	retinol dehydrogenase 5
39854_r_at	1.94e-28	2.18e-30	14.9784	58.535	1.26956	PNPLA2	patatin like phospholipase domain containing 2
227461_at	2.09e-28	2.36e-30	-14.9644	58.4587	-1.90093	STON2	stonin 2
205991_s_at	2e-28	2.24e-30	14.9733	58.4045	2.48614	PRRX1	paired related homeobox 1
242882_at	2.09e-28	2.35e-30	14.9654	58.3812	1.369	RNF207	ring finger protein 207
212937_s_at	2.16e-28	2.44e-30	14.9582	58.3793	2.46836	COL6A1	collagen type VI alpha 1 chain
1555514_a_at	2.27e-28	2.56e-30	14.9497	58.3614	0.953977	PIAS2	protein inhibitor of activated STAT 2
236263_at	2.49e-28	2.82e-30	-14.9328	58.282	-2.40292	SHH	sonic hedgehog
243692_at	2.52e-28	2.86e-30	-14.9302	58.2653	-2.22038	GATA4	GATA binding protein 4
243463_s_at	2.53e-28	2.88e-30	-14.9287	58.2609	-1.80683	RIT1	Ras like without CAAX 1
205773_at	2.52e-28	2.87e-30	-14.9296	58.2542	-1.72177	CPEB3	cytoplasmic polyadenylation element binding protein 3
1554094_at	2.55e-28	2.9e-30	-14.9274	58.2497	-1.46846	ENTPD5	ectonucleoside triphosphate diphosphohydrolase 5
56256_at	2.62e-28	2.99e-30	-14.9222	58.1812	-1.70401	SIDT2	SID1 transmembrane family member 2
202984_s_at	2.91e-28	3.34e-30	-14.9027	58.115	-1.5628	BAG5	BCL2 associated athanogene 5
203355_s_at	3.09e-28	3.55e-30	-14.8916	58.0474	-2.65146	PSD3	pleckstrin and Sec7 domain containing 3
227729_at	3.14e-28	3.61e-30	-14.8884	58.0333	-2.10071
225454_at	3.14e-28	3.63e-30	14.8876	58.0311	1.11773	CCDC124	coiled-coil domain containing 124
220391_at	3e-28	3.44e-30	-14.897	58.0306	-1.35465	ZBTB3	zinc finger and BTB domain containing 3
221753_at	3.14e-28	3.62e-30	14.888	58.0301	1.41974	SSH1	slingshot protein phosphatase 1
210620_s_at	3.04e-28	3.49e-30	14.8945	58.0183	0.987646	GTF3C2	general transcription factor IIIC subunit 2
211310_at	2.68e-28	3.07e-30	-14.9176	57.9479	-0.819035	EZH1	enhancer of zeste 1 polycomb repressive complex 2 subunit
233727_at	3.14e-28	3.64e-30	14.8874	57.9149	0.904933
203258_at	3.56e-28	4.13e-30	14.8647	57.9037	1.30459	DRAP1	DR1 associated protein 1
242652_at	4.2e-28	4.88e-30	14.8351	57.7145	1.694
221860_at	4.3e-28	5.01e-30	-14.8303	57.7117	-1.37935
41512_at	4.36e-28	5.1e-30	-14.8274	57.6965	-1.07729	BRAP	BRCA1 associated protein
232392_at	4.4e-28	5.15e-30	14.8255	57.6805	1.773	SRSF3	serine and arginine rich splicing factor 3
229517_at	4.56e-28	5.35e-30	-14.8188	57.648	-1.28472	PTPDC1	protein tyrosine phosphatase domain containing 1
207300_s_at	4.11e-28	4.78e-30	14.8388	57.6444	1.43072	F7	coagulation factor VII
243162_at	4.24e-28	4.94e-30	-14.833	57.5764	-1.37831
200756_x_at	5.05e-28	5.95e-30	14.7999	57.5433	1.31097	CALU	calumenin
1555015_a_at	4.41e-28	5.17e-30	14.825	57.5227	0.643495	ZNF398	zinc finger protein 398
222272_x_at	5.46e-28	6.47e-30	-14.7852	57.4604	-0.97668	SCIN	scinderin
235841_at	4.92e-28	5.78e-30	-14.805	57.4585	-1.66766
240168_at	5.41e-28	6.4e-30	14.7871	57.415	1.22812	XPO7	exportin 7
241893_at	5.67e-28	6.74e-30	-14.7779	57.4145	-2.72913
216235_s_at	5.29e-28	6.24e-30	14.7915	57.3854	2.42705	EDNRA	endothelin receptor type A
200856_x_at	6.06e-28	7.21e-30	-14.766	57.3534	-0.995132	NCOR1	nuclear receptor corepressor 1
1555303_at	5.62e-28	6.66e-30	14.78	57.3516	1.69381
45288_at	6.49e-28	7.73e-30	-14.7536	57.2832	-1.41939	ABHD6	abhydrolase domain containing 6
214934_at	6.91e-28	8.24e-30	-14.7422	57.217	-1.65987	ATP9B	ATPase phospholipid transporting 9B (putative)
210965_x_at	7.16e-28	8.56e-30	-14.7354	57.1755	-1.1242	CDK13	cyclin dependent kinase 13
213792_s_at	7.91e-28	9.48e-30	-14.7174	57.0757	-1.45065	INSR	insulin receptor
209984_at	7.96e-28	9.55e-30	-14.716	57.0733	-1.1764	KDM4C	lysine demethylase 4C
208851_s_at	8.07e-28	9.71e-30	14.713	57.0448	2.82819	THY1	Thy-1 cell surface antigen
213212_x_at	8.11e-28	9.77e-30	-14.7119	57.0408	-1.75882	LOC102724093///GOLGA6L4///GOLGA6L9///GOLGA6L5P	golgin subfamily A member 6-like protein 4///golgin A6 family-like 4///golgin A6 family-like 9///golgin A6 family-like 5, pseudogene
204864_s_at	7.16e-28	8.55e-30	14.7355	57.0302	1.68798	IL6ST	interleukin 6 signal transducer
215393_s_at	8.01e-28	9.62e-30	-14.7147	57.0275	-1.07669	COBLL1	cordon-bleu WH2 repeat protein like 1
239164_at	8.23e-28	9.94e-30	14.7089	56.9607	1.46569
205095_s_at	8.64e-28	1.05e-29	14.6997	56.9591	1.10967	ATP6V0A1	ATPase H+ transporting V0 subunit a1
242693_at	8.64e-28	1.05e-29	14.6994	56.9272	1.67494
208987_s_at	9.65e-28	1.17e-29	14.6795	56.8698	1.0897	KDM2A	lysine demethylase 2A
1557275_a_at	9.8e-28	1.19e-29	-14.6765	56.8464	-2.53007	TLCD2	TLC domain containing 2
229240_at	9.98e-28	1.22e-29	-14.6728	56.8309	-1.36714	ZDHHC21	zinc finger DHHC-type containing 21
225858_s_at	9.98e-28	1.22e-29	-14.6728	56.8182	-1.1571	XIAP	X-linked inhibitor of apoptosis
219608_s_at	8.59e-28	1.04e-29	14.7012	56.8122	1.09372	FBXO38	F-box protein 38
202173_s_at	1.06e-27	1.3e-29	14.6619	56.7706	1.163	VEZF1	vascular endothelial zinc finger 1
227159_at	1.07e-27	1.32e-29	14.6591	56.7296	1.28292	GHDC	GH3 domain containing
222320_at	8.59e-28	1.04e-29	14.701	56.7131	1.40134
220532_s_at	1.15e-27	1.41e-29	14.6467	56.6769	2.11247	TMEM176B	transmembrane protein 176B
235701_at	1.16e-27	1.43e-29	-14.6446	56.6731	-1.32615
209321_s_at	1.13e-27	1.4e-29	14.6486	56.6479	1.56966	ADCY3	adenylate cyclase 3
226695_at	1.16e-27	1.43e-29	14.6446	56.6283	3.2643	PRRX1	paired related homeobox 1
1554834_a_at	1.1e-27	1.35e-29	14.6546	56.6277	1.49857	RASSF5	Ras association domain family member 5
218169_at	1.22e-27	1.51e-29	14.6349	56.6177	1.25384	VAC14	Vac14, PIKFYVE complex component
240845_at	1.05e-27	1.28e-29	-14.6643	56.5505	-0.896465
1559023_a_at	1.36e-27	1.69e-29	-14.6145	56.5039	-1.33493	EFCAB14	EF-hand calcium binding domain 14
242086_at	1.37e-27	1.71e-29	-14.6131	56.4926	-2.43748	SPATA6	spermatogenesis associated 6
223237_x_at	1.39e-27	1.74e-29	14.6103	56.4675	1.01877	AP2A1	adaptor related protein complex 2 alpha 1 subunit
214250_at	1.26e-27	1.56e-29	14.629	56.4668	1.36172	NUMA1	nuclear mitotic apparatus protein 1
1557512_at	1.36e-27	1.69e-29	14.6146	56.4394	1.50331
202054_s_at	1.41e-27	1.77e-29	-14.607	56.4171	-1.79977	ALDH3A2	aldehyde dehydrogenase 3 family member A2
1570430_at	1.5e-27	1.87e-29	-14.5966	56.3685	-1.9117
205074_at	1.58e-27	1.98e-29	-14.5868	56.3472	-1.60497	SLC22A5	solute carrier family 22 member 5
243527_at	1.58e-27	1.99e-29	-14.586	56.3427	-1.63479
221744_at	1.68e-27	2.12e-29	-14.5749	56.2812	-1.04047	DCAF7	DDB1 and CUL4 associated factor 7
207545_s_at	1.72e-27	2.17e-29	-14.5706	56.2586	-1.12625	LOC101930388///LOC101928143///NUMB	uncharacterized LOC101930388///uncharacterized LOC101928143///NUMB, endocytic adaptor protein
211900_x_at	1.56e-27	1.96e-29	14.5888	56.2284	0.966283	CD6	CD6 molecule
202053_s_at	1.76e-27	2.23e-29	-14.5662	56.1949	-1.87285	ALDH3A2	aldehyde dehydrogenase 3 family member A2
230786_at	1.83e-27	2.31e-29	-14.5594	56.1864	-1.45619	ZCCHC8	zinc finger CCHC-type containing 8
211540_s_at	1.66e-27	2.09e-29	14.5775	56.1587	1.16151	RB1	RB transcriptional corepressor 1
239545_at	1.76e-27	2.23e-29	14.5663	56.1473	1.60119
226594_at	1.91e-27	2.43e-29	-14.5505	56.1158	-3.02802	ENTPD5	ectonucleoside triphosphate diphosphohydrolase 5
225204_at	2.05e-27	2.61e-29	14.5382	56.0735	1.14666	PPTC7	PTC7 protein phosphatase homolog
222306_at	1.85e-27	2.34e-29	14.5571	56.0664	1.12699
202752_x_at	2.08e-27	2.65e-29	-14.5351	56.0448	-1.98347	SLC7A8	solute carrier family 7 member 8
211914_x_at	2.03e-27	2.58e-29	14.5399	56.0234	0.839235	NF1P9///NF1	neurofibromin 1 pseudogene 9///neurofibromin 1
232957_x_at	2.14e-27	2.74e-29	-14.5296	55.9602	-0.921007
228556_at	2.37e-27	3.05e-29	-14.5107	55.9209	-1.08163	YTHDC1	YTH domain containing 1
217152_at	2.38e-27	3.06e-29	-14.5098	55.9136	-1.44852
1555996_s_at	2.35e-27	3.01e-29	14.5128	55.9105	1.88116	MIR1248///SNORA81///SNORA4///SNORD2///SNORA63///EIF4A2	microRNA 1248///small nucleolar RNA, H/ACA box 81///small nucleolar RNA, H/ACA box 4///small nucleolar RNA, C/D box 2///small nucleolar RNA, H/ACA box 63///eukaryotic translation initiation factor 4A2
238174_at	2.29e-27	2.93e-29	-14.5174	55.8859	-1.51199	FBXL17	F-box and leucine rich repeat protein 17
208138_at	2.5e-27	3.23e-29	-14.5005	55.7821	-5.38801	GAST	gastrin
212090_at	2.7e-27	3.5e-29	14.486	55.7735	1.77783	GRINA	glutamate ionotropic receptor NMDA type subunit associated protein 1
228222_at	2.81e-27	3.65e-29	14.4789	55.7157	1.80061	PPP1CB	protein phosphatase 1 catalytic subunit beta
239649_at	2.87e-27	3.73e-29	-14.4749	55.7025	-2.27744
231833_at	2.31e-27	2.96e-29	14.5161	55.6947	1.1166	RBM33	RNA binding motif protein 33
226956_at	2.97e-27	3.87e-29	-14.4686	55.6848	-1.21155	MTMR3	myotubularin related protein 3
203692_s_at	2.96e-27	3.86e-29	14.4691	55.671	1.09983	E2F3	E2F transcription factor 3
208980_s_at	2.58e-27	3.34e-29	14.4943	55.6641	0.63682	UBC	ubiquitin C
208033_s_at	2.58e-27	3.34e-29	14.4944	55.6628	1.56871	ZFHX3	zinc finger homeobox 3
214879_x_at	3.03e-27	3.96e-29	14.4644	55.6597	0.964764	USF2	upstream transcription factor 2, c-fos interacting
201279_s_at	3.12e-27	4.09e-29	14.4589	55.6311	2.26782	LOC101926921///DAB2	uncharacterized LOC101926921///DAB2, clathrin adaptor protein
214975_s_at	2.58e-27	3.33e-29	14.4951	55.6279	1.54268	MTMR1	myotubularin related protein 1
242649_x_at	3.21e-27	4.2e-29	-14.4539	55.5937	-3.29343	HMGN2P46	high mobility group nucleosomal binding domain 2 pseudogene 46
220000_at	3.14e-27	4.11e-29	14.4578	55.4416	0.958927	SIGLEC5	sialic acid binding Ig like lectin 5
226204_at	3.77e-27	4.97e-29	-14.4245	55.4377	-0.96215	C22orf29///GNB1L	chromosome 22 open reading frame 29///G protein subunit beta 1 like
231235_at	3.33e-27	4.37e-29	14.4471	55.4365	1.25374	NKTR	natural killer cell triggering receptor
227062_at	3.77e-27	4.97e-29	14.4244	55.4297	2.69506	MIR612///NEAT1	microRNA 612///nuclear paraspeckle assembly transcript 1 (non-protein coding)
213869_x_at	3.88e-27	5.13e-29	14.419	55.396	2.66177	THY1	Thy-1 cell surface antigen
235589_s_at	4.09e-27	5.42e-29	14.4091	55.3505	2.13774
205249_at	3.85e-27	5.09e-29	14.4203	55.3462	2.42978	EGR2	early growth response 2
243525_at	3.5e-27	4.6e-29	-14.4381	55.3294	-1.00742
210935_s_at	4.4e-27	5.86e-29	14.3953	55.27	1.54015	WDR1	WD repeat domain 1
202627_s_at	4.24e-27	5.63e-29	14.4023	55.2306	2.90411	SERPINE1	serpin family E member 1
220524_at	4.56e-27	6.07e-29	-14.389	55.2282	-1.76112	EPB41L4B	erythrocyte membrane protein band 4.1 like 4B
243054_at	4.67e-27	6.25e-29	14.3841	55.1914	1.35958
230291_s_at	4.66e-27	6.23e-29	14.3846	55.1534	2.90816
242014_at	4.73e-27	6.34e-29	-14.3814	55.0984	-1.62759
214466_at	4.12e-27	5.47e-29	14.4073	55.0416	0.840838	GJA5	gap junction protein alpha 5
242935_at	4.67e-27	6.25e-29	14.3841	55.0181	1.01084	SBF2	SET binding factor 2
233292_s_at	5.79e-27	7.8e-29	14.345	54.975	0.996631	ANKHD1-EIF4EBP3///ANKHD1	ANKHD1-EIF4EBP3 readthrough///ankyrin repeat and KH domain containing 1
240376_s_at	5.51e-27	7.4e-29	-14.3542	54.9571	-1.01894
202895_s_at	5.13e-27	6.88e-29	14.367	54.8904	0.956327	SIRPA	signal regulatory protein alpha
236955_at	3.93e-27	5.21e-29	14.4161	54.7937	0.870645
229067_at	7.1e-27	9.57e-29	14.309	54.7872	1.9637
224642_at	7.11e-27	9.6e-29	14.3083	54.7837	1.3416	FYTTD1	forty-two-three domain containing 1
218232_at	7.11e-27	9.61e-29	14.3082	54.7817	2.29128	C1QA	complement C1q A chain
201039_s_at	9.3e-27	1.26e-28	14.26	54.5117	1.13354	RAD23A	RAD23 homolog A, nucleotide excision repair protein
222326_at	7.28e-27	9.85e-29	14.3039	54.4734	1.91726
213605_s_at	9.74e-27	1.33e-28	-14.2514	54.4479	-1.86151
241661_at	7.68e-27	1.04e-28	14.2941	54.4314	1.11162	JMJD1C	jumonji domain containing 1C
204051_s_at	8.8e-27	1.19e-28	14.2699	54.4148	4.19579	SFRP4	secreted frizzled related protein 4
209764_at	1.02e-26	1.4e-28	-14.2425	54.4108	-1.58473	MGAT3	mannosyl (beta-1,4-)-glycoprotein beta-1,4-N-acetylglucosaminyltransferase
202121_s_at	9.68e-27	1.32e-28	-14.2527	54.4089	-0.882345	CHMP2A	charged multivesicular body protein 2A
228251_at	1e-26	1.37e-28	14.2458	54.3673	1.12815
242987_x_at	1.03e-26	1.41e-28	-14.2401	54.3427	-0.784129	LAMA5-AS1	LAMA5 antisense RNA 1
221600_s_at	1.18e-26	1.62e-28	-14.2166	54.2647	-1.40827	AAMDC	adipogenesis associated Mth938 domain containing
214295_at	1.24e-26	1.7e-28	14.2078	54.1956	1.92311	KIAA0485	uncharacterized LOC57235
209182_s_at	1.29e-26	1.78e-28	14.2002	54.1608	1.88089	C10orf10	chromosome 10 open reading frame 10
212876_at	1.31e-26	1.81e-28	-14.1966	54.1437	-1.41171	B4GALT4	beta-1,4-galactosyltransferase 4
206617_s_at	1.21e-26	1.66e-28	14.2125	54.1196	1.32304	RENBP	renin binding protein
209156_s_at	1.36e-26	1.88e-28	14.19	54.1106	4.12905	COL6A2	collagen type VI alpha 2 chain
234701_at	1.41e-26	1.94e-28	-14.1844	54.0838	-1.10021	ANKRD11	ankyrin repeat domain 11
211611_s_at	1.44e-26	2e-28	-14.1792	54.0406	-1.30321	TNXB///ATF6B	tenascin XB///activating transcription factor 6 beta
223084_s_at	1.42e-26	1.97e-28	-14.1818	54.0315	-1.22941	CCNDBP1	cyclin D1 binding protein 1
235341_at	1.53e-26	2.13e-28	14.1685	53.9853	1.7556	DNAJC3	DnaJ heat shock protein family (Hsp40) member C3
1558527_at	1.48e-26	2.05e-28	-14.1747	53.9729	-1.45505	PAXIP1-AS2	PAXIP1 antisense RNA 2
230543_at	1.26e-26	1.74e-28	14.2039	53.9701	1.56865	USP9X	ubiquitin specific peptidase 9, X-linked
209750_at	1.58e-26	2.21e-28	14.162	53.9421	2.04617	NR1D2	nuclear receptor subfamily 1 group D member 2
203718_at	1.61e-26	2.26e-28	14.1577	53.9324	1.36568	PNPLA6	patatin like phospholipase domain containing 6
212167_s_at	1.62e-26	2.27e-28	14.157	53.93	1.11818	SMARCB1	SWI/SNF related, matrix associated, actin dependent regulator of chromatin, subfamily b, member 1
232779_at	1.71e-26	2.4e-28	-14.1472	53.8663	-2.79374
200703_at	1.54e-26	2.14e-28	-14.1672	53.858	-0.525209	DYNLL1	dynein light chain LC8-type 1
204323_x_at	1.61e-26	2.25e-28	14.1582	53.8499	0.84329	NF1P9///NF1	neurofibromin 1 pseudogene 9///neurofibromin 1
214153_at	1.44e-26	2e-28	14.1795	53.8095	1.05315	ELOVL5	ELOVL fatty acid elongase 5
212510_at	1.82e-26	2.56e-28	-14.1359	53.7793	-1.76611	GPD1L	glycerol-3-phosphate dehydrogenase 1-like
1559035_a_at	1.47e-26	2.04e-28	-14.1759	53.7737	-1.23317
221676_s_at	1.92e-26	2.71e-28	14.126	53.7479	1.58318	CORO1C	coronin 1C
220553_s_at	2e-26	2.81e-28	-14.1192	53.7133	-1.33167	PRPF39	pre-mRNA processing factor 39
208660_at	2.12e-26	2.99e-28	14.1085	53.6407	1.15287	CS	citrate synthase
218273_s_at	2.17e-26	3.08e-28	14.1036	53.5934	1.83976	PDP1	pyruvate dehyrogenase phosphatase catalytic subunit 1
225874_at	2.24e-26	3.18e-28	14.0981	53.5853	1.15173	UBALD1	UBA like domain containing 1
228638_at	2.46e-26	3.5e-28	14.0809	53.4991	1.61757	FAM76A	family with sequence similarity 76 member A
235819_at	2.17e-26	3.07e-28	14.1042	53.499	0.93591	BTF3L4	basic transcription factor 3 like 4
222006_at	2.5e-26	3.56e-28	-14.0779	53.4797	-1.22823	LETM1	leucine zipper and EF-hand containing transmembrane protein 1
209895_at	2.54e-26	3.62e-28	14.0749	53.4622	1.22936	PTPN11	protein tyrosine phosphatase, non-receptor type 11
231879_at	2.32e-26	3.29e-28	14.0916	53.4514	2.81602	COL12A1	collagen type XII alpha 1 chain
228119_at	2.65e-26	3.81e-28	-14.0661	53.4116	-1.49868	LRCH3	leucine rich repeats and calponin homology domain containing 3
229948_at	2.69e-26	3.86e-28	-14.0637	53.4005	-1.57673
212497_at	2.56e-26	3.66e-28	14.073	53.3983	0.973527	MAPK1IP1L	mitogen-activated protein kinase 1 interacting protein 1 like
233262_at	2.29e-26	3.25e-28	-14.0938	53.3896	-1.27809
222457_s_at	2.6e-26	3.72e-28	-14.0702	53.3821	-1.84133	LIMA1	LIM domain and actin binding 1
211992_at	2.76e-26	3.97e-28	14.059	53.3723	1.36936	WNK1	WNK lysine deficient protein kinase 1
210815_s_at	2.6e-26	3.73e-28	14.0698	53.3522	2.12745	CALCRL	calcitonin receptor like receptor
201979_s_at	2.86e-26	4.13e-28	14.0521	53.3317	0.947036	PPP5C	protein phosphatase 5 catalytic subunit
201141_at	2.86e-26	4.13e-28	14.0518	53.3286	2.9592	GPNMB	glycoprotein nmb
213943_at	2.37e-26	3.37e-28	14.0878	53.27	2.1766	TWIST1	twist family bHLH transcription factor 1
218265_at	3.13e-26	4.55e-28	-14.0349	53.2367	-0.852298	SECISBP2	SECIS binding protein 2
209701_at	3.05e-26	4.42e-28	-14.0401	53.2337	-1.27123	ERAP1	endoplasmic reticulum aminopeptidase 1
212064_x_at	3.18e-26	4.64e-28	14.0317	53.2206	1.2524	MAZ	MYC associated zinc finger protein
234283_at	2.82e-26	4.07e-28	-14.0545	53.171	-0.982294
231358_at	3.16e-26	4.6e-28	-14.033	53.1701	-1.7745	MRO	maestro
209946_at	3.12e-26	4.53e-28	14.0358	53.1578	1.97607	VEGFC	vascular endothelial growth factor C
221552_at	3.45e-26	5.04e-28	-14.0171	53.1364	-1.33553	ABHD6	abhydrolase domain containing 6
239922_at	3.36e-26	4.91e-28	-14.0216	53.1283	-1.36938	CCDC142	coiled-coil domain containing 142
201647_s_at	3.55e-26	5.19e-28	14.0118	53.1084	1.44521	SCARB2	scavenger receptor class B member 2
214422_at	2.89e-26	4.18e-28	14.0497	53.0812	1.31352	RAD23B	RAD23 homolog B, nucleotide excision repair protein
223789_s_at	2.96e-26	4.29e-28	14.0454	53.064	1.36697	GTPBP2	GTP binding protein 2
219965_s_at	3.51e-26	5.13e-28	-14.014	53.0502	-1.81883	MAGIX	MAGI family member, X-linked
1555845_at	3.82e-26	5.61e-28	-13.9982	53.0309	-1.16576
1555618_s_at	3.84e-26	5.66e-28	13.9967	53.0211	1.10108	SAE1	SUMO1 activating enzyme subunit 1
212595_s_at	3.97e-26	5.86e-28	13.9906	52.9676	1.04455	DAZAP2	DAZ associated protein 2
230995_at	3.85e-26	5.68e-28	-13.996	52.9661	-1.38456	CMBL	carboxymethylenebutenolidase homolog
1558647_at	3.7e-26	5.43e-28	14.004	52.9506	1.10823	SH3D19	SH3 domain containing 19
216042_at	3.9e-26	5.75e-28	13.9939	52.9357	0.815105	TNFRSF25	TNF receptor superfamily member 25
241788_x_at	3.79e-26	5.57e-28	13.9994	52.9347	1.88925
229676_at	4.23e-26	6.26e-28	13.979	52.9187	1.3714	MTPAP	mitochondrial poly(A) polymerase
228485_s_at	4.52e-26	6.72e-28	-13.9665	52.8488	-1.83392	SLC44A1	solute carrier family 44 member 1
202152_x_at	4.64e-26	6.91e-28	13.9617	52.821	1.0688	USF2	upstream transcription factor 2, c-fos interacting
226050_at	4.45e-26	6.61e-28	-13.9694	52.8107	-1.45784	TMCO3	transmembrane and coiled-coil domains 3
229225_at	4.07e-26	6.02e-28	13.9858	52.81	2.08517	NRP2	neuropilin 2
224254_x_at	4.69e-26	7.01e-28	-13.9593	52.8078	-1.24833
224427_s_at	4.44e-26	6.59e-28	13.9701	52.787	0.72193	PAPOLG	poly(A) polymerase gamma
202773_s_at	4.94e-26	7.38e-28	13.9502	52.7528	0.797727	SFSWAP	splicing factor SWAP homolog
226485_at	4.94e-26	7.39e-28	-13.9501	52.7484	-1.9475	LOC101928274///VSIG10	uncharacterized LOC101928274///V-set and immunoglobulin domain containing 10
232622_at	4.69e-26	6.99e-28	-13.9597	52.736	-1.24475
214738_s_at	5e-26	7.49e-28	13.9476	52.731	1.04059	NEK9	NIMA related kinase 9
210788_s_at	5.14e-26	7.72e-28	-13.9422	52.6355	-1.46718	DHRS7	dehydrogenase/reductase 7
219794_at	5.24e-26	7.9e-28	-13.9384	52.634	-1.05152	VPS53	VPS53, GARP complex subunit
210065_s_at	5.18e-26	7.8e-28	-13.9405	52.6301	-4.75266	UPK1B	uroplakin 1B
226861_at	5.59e-26	8.44e-28	-13.9267	52.6193	-0.914223	ASB8	ankyrin repeat and SOCS box containing 8
1569354_at	5.1e-26	7.65e-28	-13.9438	52.6011	-1.2629	NSUN6	NOP2/Sun RNA methyltransferase family member 6
201706_s_at	5.81e-26	8.81e-28	13.9193	52.5846	1.01504	PEX19	peroxisomal biogenesis factor 19
215235_at	6.08e-26	9.23e-28	13.9111	52.5358	1.55552	SPTAN1	spectrin alpha, non-erythrocytic 1
1556607_at	5.16e-26	7.76e-28	-13.9414	52.492	-1.07129	EHD4	EH domain containing 4
201315_x_at	6.18e-26	9.4e-28	13.9079	52.4855	1.84224	IFITM2	interferon induced transmembrane protein 2
219018_s_at	6.36e-26	9.69e-28	-13.9025	52.4712	-0.8689	CCDC85C	coiled-coil domain containing 85C
1552717_s_at	5.75e-26	8.7e-28	13.9214	52.4531	0.969641	CEP170P1///CEP170	centrosomal protein 170 pseudogene 1///centrosomal protein 170
236254_at	6.85e-26	1.05e-27	13.889	52.4088	1.26845	VPS13B	vacuolar protein sorting 13 homolog B
205422_s_at	6.04e-26	9.16e-28	13.9123	52.3839	3.38652	ITGBL1	integrin subunit beta like 1
206858_s_at	5.73e-26	8.66e-28	13.9221	52.3815	3.20269	HOXC6	homeobox C6
1553297_a_at	7.06e-26	1.08e-27	13.8832	52.3662	1.56496	CSF3R	colony stimulating factor 3 receptor
222998_at	7.16e-26	1.1e-27	13.8803	52.3626	1.19863	MAF1	MAF1 homolog, negative regulator of RNA polymerase III
208328_s_at	7.3e-26	1.12e-27	-13.8766	52.3391	-1.50087	MEF2A	myocyte enhancer factor 2A
203394_s_at	7.13e-26	1.09e-27	-13.8813	52.3318	-1.98647	HES1	hes family bHLH transcription factor 1
204188_s_at	7.2e-26	1.11e-27	13.8791	52.3142	1.02971	RARG	retinoic acid receptor gamma
219679_s_at	7.56e-26	1.17e-27	13.8693	52.3014	1.10476	WAC	WW domain containing adaptor with coiled-coil
225290_at	7.32e-26	1.13e-27	-13.8757	52.2952	-2.11783	ETNK1	ethanolamine kinase 1
223720_at	7.48e-26	1.16e-27	-13.8715	52.2874	-2.29788	SPINK7	serine peptidase inhibitor, Kazal type 7 (putative)
1570445_a_at	7.65e-26	1.19e-27	-13.8672	52.2751	-2.50902	LOC643201	centrosomal protein 192kDa pseudogene
37966_at	7.3e-26	1.13e-27	13.8763	52.2696	1.3604	PARVB	parvin beta
244677_at	6.98e-26	1.07e-27	13.8854	52.2625	2.23897	MIR6883///PER1	microRNA 6883///period circadian clock 1
1569243_at	6.4e-26	9.76e-28	-13.9013	52.2611	-0.874708
236669_at	6.27e-26	9.54e-28	13.9052	52.2611	0.695101	SDCBP2-AS1	SDCBP2 antisense RNA 1
227435_at	7.9e-26	1.23e-27	-13.8611	52.251	-1.39558	USF3	upstream transcription factor family member 3
213807_x_at	7.88e-26	1.22e-27	13.8617	52.2287	1.21343	MET	MET proto-oncogene, receptor tyrosine kinase
216867_s_at	8.24e-26	1.28e-27	-13.8533	52.2074	-1.78067	PDGFA	platelet derived growth factor subunit A
1553275_s_at	6.62e-26	1.01e-27	13.8951	52.1779	2.21797
215231_at	7.33e-26	1.13e-27	-13.8753	52.1392	-1.56423	PRKAG2	protein kinase AMP-activated non-catalytic subunit gamma 2
218659_at	8.8e-26	1.37e-27	13.8416	52.1366	1.26807	ASXL2	additional sex combs like 2, transcriptional regulator
220602_s_at	8.95e-26	1.4e-27	-13.8381	52.1209	-1.8228	LOC101929479///LOC727751///LOC642423///GOLGA2P7///GOLGA2P10	golgin subfamily A member 2///golgin A2 pseudogene///golgin A2 pseudogene///golgin A2 pseudogene 7///golgin A2 pseudogene 10
219579_at	9.16e-26	1.43e-27	13.8339	52.0763	0.967311	RAB3IL1	RAB3A interacting protein like 1
202628_s_at	8.82e-26	1.38e-27	13.8411	52.0424	2.9163	SERPINE1	serpin family E member 1
222385_x_at	9.87e-26	1.55e-27	13.8204	52.0238	1.6921	SEC61A1	Sec61 translocon alpha 1 subunit
209395_at	8.22e-26	1.28e-27	13.8539	52.0126	4.3682	CHI3L1	chitinase 3 like 1
216147_at	9.41e-26	1.47e-27	13.8291	51.9497	1.43548
228303_at	1.09e-25	1.72e-27	-13.8025	51.9005	-2.86959	GALNT6	polypeptide N-acetylgalactosaminyltransferase 6
201261_x_at	1.11e-25	1.75e-27	13.7988	51.8746	2.98024	BGN	biglycan
209619_at	1.08e-25	1.69e-27	13.8048	51.8746	2.3939	CD74	CD74 molecule
206414_s_at	1.12e-25	1.78e-27	-13.7966	51.8617	-1.50275	ASAP2	ArfGAP with SH3 domain, ankyrin repeat and PH domain 2
200046_at	1.07e-25	1.68e-27	-13.806	51.8441	-0.779222	DAD1	defender against cell death 1
235722_at	1.18e-25	1.87e-27	-13.7879	51.8323	-2.28908	SYNJ2BP-COX16///SYNJ2BP	SYNJ2BP-COX16 readthrough///synaptojanin 2 binding protein
232914_s_at	1.1e-25	1.73e-27	-13.8014	51.8193	-2.0914	SYTL2	synaptotagmin like 2
211622_s_at	1.22e-25	1.93e-27	13.7817	51.8045	1.29089	ARF3	ADP ribosylation factor 3
235754_at	1.24e-25	1.98e-27	-13.7776	51.7779	-1.33338	HFE	hemochromatosis
200714_x_at	1.24e-25	1.96e-27	13.779	51.7675	0.887135	OS9	OS9, endoplasmic reticulum lectin
239673_at	1.25e-25	2e-27	-13.7762	51.7639	-2.68147
210791_s_at	1.26e-25	2.01e-27	-13.7753	51.7601	-2.45666	ARHGAP32	Rho GTPase activating protein 32
211825_s_at	1.18e-25	1.88e-27	13.7869	51.7477	1.50986	FLI1	Fli-1 proto-oncogene, ETS transcription factor
226675_s_at	1.19e-25	1.88e-27	-13.7867	51.7432	-1.66438	MALAT1	metastasis associated lung adenocarcinoma transcript 1 (non-protein coding)
1569352_at	1.28e-25	2.04e-27	-13.7719	51.7398	-1.59921	FNIP2	folliculin interacting protein 2
228538_at	1.29e-25	2.07e-27	-13.7702	51.7294	-2.6574	ZNF662	zinc finger protein 662
214487_s_at	1.35e-25	2.17e-27	13.7619	51.675	1.23284	RAP2B///RAP2A	RAP2B, member of RAS oncogene family///RAP2A, member of RAS oncogene family
214080_x_at	1.41e-25	2.27e-27	13.754	51.6412	1.23248	PRKCSH	protein kinase C substrate 80K-H
236155_at	1.46e-25	2.35e-27	-13.7473	51.6057	-1.53282	ZCCHC6	zinc finger CCHC-type containing 6
1555233_at	1.25e-25	2e-27	13.7759	51.5902	2.11059	RHOJ	ras homolog family member J
232030_at	1.38e-25	2.21e-27	-13.7585	51.5706	-1.91065	EPG5	ectopic P-granules autophagy protein 5 homolog
221695_s_at	1.5e-25	2.43e-27	13.7421	51.5639	1.15469	MAP3K2	mitogen-activated protein kinase kinase kinase 2
216689_x_at	1.55e-25	2.5e-27	13.7366	51.5372	1.38191	ARHGAP1	Rho GTPase activating protein 1
227306_at	1.5e-25	2.43e-27	-13.742	51.5288	-4.2952	ACER2	alkaline ceramidase 2
219717_at	1.58e-25	2.56e-27	-13.7325	51.5212	-1.52964	DCAF16	DDB1 and CUL4 associated factor 16
223003_at	1.58e-25	2.56e-27	13.733	51.5076	0.926294	C19orf43	chromosome 19 open reading frame 43
240044_x_at	1.57e-25	2.54e-27	13.7343	51.4903	1.51443	TNRC6B	trinucleotide repeat containing 6B
232221_x_at	1.63e-25	2.66e-27	-13.7263	51.489	-0.784239	RSBN1L	round spermatid basic protein 1 like
221122_at	1.55e-25	2.5e-27	-13.7367	51.4855	-4.74721	HRASLS2	HRAS like suppressor 2
217271_at	1.38e-25	2.22e-27	-13.7578	51.4695	-0.824631
1565651_at	1.71e-25	2.79e-27	-13.7179	51.4396	-1.28519
1564053_a_at	1.71e-25	2.78e-27	13.7182	51.4302	1.59281	YTHDF3	YTH N6-methyladenosine RNA binding protein 3
206796_at	1.38e-25	2.22e-27	13.7577	51.4236	1.74393	WISP1	WNT1 inducible signaling pathway protein 1
214326_x_at	1.68e-25	2.73e-27	13.7211	51.4075	1.64752	JUND	JunD proto-oncogene, AP-1 transcription factor subunit
201430_s_at	1.63e-25	2.65e-27	13.7269	51.3732	2.95446	DPYSL3	dihydropyrimidinase like 3
220609_at	1.83e-25	3.01e-27	-13.7045	51.3595	-2.17264	LOC202181	SUMO interacting motifs containing 1 pseudogene
235057_at	1.84e-25	3.03e-27	-13.7032	51.3403	-2.41304	ITCH	itchy E3 ubiquitin protein ligase
235862_at	1.8e-25	2.94e-27	13.7086	51.3374	0.945519
225025_at	1.84e-25	3.03e-27	13.7034	51.3194	1.20504	IGSF8	immunoglobulin superfamily member 8
217626_at	1.91e-25	3.14e-27	-13.697	51.3142	-2.48694	AKR1C1	aldo-keto reductase family 1 member C1
241364_at	1.97e-25	3.24e-27	-13.6913	51.2885	-1.4885	TMEM57	transmembrane protein 57
226770_at	2.15e-25	3.55e-27	-13.6755	51.1946	-1.92543	MAGI3	membrane associated guanylate kinase, WW and PDZ domain containing 3
218487_at	2.17e-25	3.6e-27	-13.6732	51.1769	-1.07919	ALAD	aminolevulinate dehydratase
238749_at	1.8e-25	2.95e-27	13.7081	51.1744	0.683675
203335_at	2.11e-25	3.49e-27	-13.6785	51.1614	-1.64703	PHYH	phytanoyl-CoA 2-hydroxylase
222093_s_at	2.21e-25	3.67e-27	13.6696	51.157	0.877086	INO80B	INO80 complex subunit B
229399_at	2.23e-25	3.71e-27	-13.6681	51.1455	-3.10284	CCDC186	coiled-coil domain containing 186
1554447_at	2.36e-25	3.93e-27	-13.658	51.0956	-2.04159	JPX	JPX transcript, XIST activator (non-protein coding)
243169_at	2.04e-25	3.36e-27	-13.6851	51.0882	-1.15
204472_at	2.46e-25	4.1e-27	13.6504	51.055	3.05635	GEM	GTP binding protein overexpressed in skeletal muscle
230537_at	2.08e-25	3.44e-27	13.6812	51.0048	1.2984
203828_s_at	2.72e-25	4.56e-27	13.6317	50.9499	2.50833	IL32	interleukin 32
229733_s_at	2.68e-25	4.48e-27	13.635	50.9423	2.83356
213046_at	2.8e-25	4.71e-27	-13.6264	50.916	-0.962727	PABPN1	poly(A) binding protein nuclear 1
233360_at	2.83e-25	4.76e-27	-13.6246	50.8918	-1.08795	UBE2I	ubiquitin conjugating enzyme E2 I
239258_at	2.48e-25	4.14e-27	13.6487	50.8771	1.79881
210225_x_at	3.06e-25	5.16e-27	13.6103	50.8282	1.09449	LILRB3	leukocyte immunoglobulin like receptor B3
49306_at	2.84e-25	4.78e-27	13.6238	50.8278	1.58366	RASSF4	Ras association domain family member 4
207595_s_at	2.9e-25	4.89e-27	13.6199	50.8274	1.30597	BMP1	bone morphogenetic protein 1
207172_s_at	3.01e-25	5.08e-27	13.6133	50.8232	2.53982	CDH11	cadherin 11
227071_at	2.77e-25	4.65e-27	13.6284	50.8106	0.574311	ZNF414	zinc finger protein 414
227744_s_at	1.73e-25	2.84e-27	13.7148	50.8012	0.672246	HNRNPD	heterogeneous nuclear ribonucleoprotein D
211934_x_at	3.11e-25	5.26e-27	13.6069	50.7939	1.13879	GANAB	glucosidase II alpha subunit
1562286_at	2.22e-25	3.68e-27	-13.6694	50.7557	-0.858048
235917_at	3.26e-25	5.55e-27	-13.5976	50.7483	-1.06916	INIP	INTS3 and NABP interacting protein
217042_at	2.61e-25	4.35e-27	13.6401	50.7482	0.926517	RDH11	retinol dehydrogenase 11 (all-trans/9-cis/11-cis)
1555830_s_at	3.04e-25	5.14e-27	13.6111	50.7347	1.41183	ESYT2	extended synaptotagmin 2
1552812_a_at	2.72e-25	4.56e-27	13.6318	50.729	0.994811	SENP1	SUMO1/sentrin specific peptidase 1
200057_s_at	3.08e-25	5.21e-27	13.6088	50.7286	0.74368	NONO	non-POU domain containing, octamer-binding
224794_s_at	3.16e-25	5.38e-27	13.6032	50.7214	1.74935	CERCAM	cerebral endothelial cell adhesion molecule
212203_x_at	3.18e-25	5.42e-27	13.6019	50.6998	1.62916	IFITM3	interferon induced transmembrane protein 3
237052_x_at	3.4e-25	5.82e-27	-13.5895	50.6953	-0.769979	GIGYF2	GRB10 interacting GYF protein 2
222045_s_at	3.14e-25	5.32e-27	13.605	50.6694	1.02137	PCIF1	PDX1 C-terminal inhibiting factor 1
1553840_a_at	3.35e-25	5.71e-27	-13.5927	50.6683	-0.638387	CCDC149	coiled-coil domain containing 149
243992_at	3.55e-25	6.08e-27	13.5817	50.645	1.37376
202497_x_at	3.51e-25	6e-27	13.5841	50.6398	1.91683	SLC2A3	solute carrier family 2 member 3
223162_s_at	3.56e-25	6.1e-27	-13.5811	50.6278	-1.57611	KIAA1147	KIAA1147
207509_s_at	3.16e-25	5.37e-27	13.6034	50.6015	1.61298	LAIR2	leukocyte associated immunoglobulin like receptor 2
216527_at	4.09e-25	7.03e-27	-13.5565	50.5122	-1.75343	HCG18	HLA complex group 18 (non-protein coding)
232216_at	4.03e-25	6.92e-27	13.5593	50.4809	1.35386	YME1L1	YME1 like 1 ATPase
1563687_a_at	3.16e-25	5.37e-27	13.6034	50.431	0.983981	FRYL	FRY like transcription coactivator
201720_s_at	4.59e-25	7.95e-27	13.5351	50.3935	2.36492	LAPTM5	lysosomal protein transmembrane 5
204007_at	4.26e-25	7.33e-27	13.5491	50.3928	2.53865	FCGR3B	Fc fragment of IgG receptor IIIb
225241_at	4.53e-25	7.81e-27	13.538	50.3537	3.059	CCDC80	coiled-coil domain containing 80
1552798_a_at	4.5e-25	7.76e-27	13.5394	50.3225	1.35934	TLR4	toll like receptor 4
223122_s_at	4.58e-25	7.92e-27	13.5358	50.3161	5.82944	SFRP2	secreted frizzled related protein 2
237262_at	4.96e-25	8.64e-27	-13.5206	50.3137	-1.98185	GAREM1	GRB2 associated regulator of MAPK1 subtype 1
234664_at	3.99e-25	6.84e-27	13.5613	50.307	0.874823	LOC101929819///LOC101060494///LINC01001///LINC01347///LOC388572	uncharacterized LOC101929819///uncharacterized LOC101060494///long intergenic non-protein coding RNA 1001///long intergenic non-protein coding RNA 1347///uncharacterized LOC388572
204907_s_at	4.86e-25	8.43e-27	13.5248	50.2544	1.149	MIR8085///BCL3	microRNA 8085///B-cell CLL/lymphoma 3
229066_at	5.26e-25	9.2e-27	-13.5096	50.252	-1.33957
201108_s_at	5.21e-25	9.09e-27	13.5118	50.2313	3.11803	THBS1	thrombospondin 1
203083_at	5.12e-25	8.91e-27	13.5151	50.2244	3.7522	THBS2	thrombospondin 2
241301_at	4.87e-25	8.46e-27	13.5243	50.2243	1.04997
1557906_at	4.87e-25	8.47e-27	-13.524	50.2043	-0.766094
231205_at	5.69e-25	9.97e-27	13.4956	50.159	1.52166
215460_x_at	5.84e-25	1.02e-26	-13.491	50.1461	-0.939827	BRD1	bromodomain containing 1
211300_s_at	5.24e-25	9.15e-27	13.5106	50.146	1.767	TP53	tumor protein p53
1563445_x_at	4.13e-25	7.11e-27	13.5545	50.1439	1.13914	CTSLP8	cathepsin L pseudogene 8
202237_at	5.93e-25	1.04e-26	13.488	50.1273	3.37682	LOC101928916///NNMT	uncharacterized LOC101928916///nicotinamide N-methyltransferase
212551_at	5.34e-25	9.35e-27	13.5068	50.1083	2.67762	CAP2	CAP, adenylate cyclase-associated protein, 2 (yeast)
211014_s_at	6.02e-25	1.06e-26	13.485	50.0995	0.970452	PML	promyelocytic leukemia
209629_s_at	5.86e-25	1.03e-26	13.4902	50.0777	1.60914	NXT2	nuclear transport factor 2 like export factor 2
225859_at	6.31e-25	1.11e-26	-13.4762	50.0583	-1.37369	XIAP	X-linked inhibitor of apoptosis
224790_at	6.33e-25	1.12e-26	13.4755	50.0575	1.2582	ASAP1	ArfGAP with SH3 domain, ankyrin repeat and PH domain 1
241853_at	5.21e-25	9.08e-27	-13.512	50.0468	-1.65908
222810_s_at	6.43e-25	1.14e-26	13.4724	50.0442	1.48088	RASAL2	RAS protein activator like 2
1555434_a_at	6.1e-25	1.08e-26	13.4824	50.0172	1.73603	SLC39A14	solute carrier family 39 member 14
218290_at	6.64e-25	1.18e-26	-13.4666	49.9912	-1.14185	MIR6789///PLEKHJ1	microRNA 6789///pleckstrin homology domain containing J1
202687_s_at	6.69e-25	1.19e-26	-13.465	49.9674	-1.96892	TNFSF10	tumor necrosis factor superfamily member 10
233393_at	6.5e-25	1.15e-26	-13.4706	49.9341	-1.67063
210461_s_at	7.07e-25	1.26e-26	-13.4552	49.9329	-1.60461	ABLIM1	actin binding LIM protein 1
214251_s_at	6.69e-25	1.19e-26	13.4649	49.9233	1.29208	NUMA1	nuclear mitotic apparatus protein 1
235868_at	4.79e-25	8.3e-27	13.5275	49.9078	1.10916	MGEA5	meningioma expressed antigen 5 (hyaluronidase)
48030_i_at	7.43e-25	1.33e-26	13.4457	49.8858	0.83105	FAXDC2	fatty acid hydroxylase domain containing 2
233527_at	7.28e-25	1.3e-26	-13.4495	49.8829	-2.09967	LOC101929340	uncharacterized LOC101929340
243170_at	7.27e-25	1.3e-26	-13.4499	49.8819	-1.79357
227046_at	7.43e-25	1.33e-26	-13.4456	49.8698	-2.30257	SLC39A11	solute carrier family 39 member 11
1562260_at	6.1e-25	1.08e-26	-13.4823	49.8382	-1.08658
1557359_at	7.5e-25	1.34e-26	-13.4436	49.8358	-1.826	LINC01268	long intergenic non-protein coding RNA 1268
220016_at	8.03e-25	1.44e-26	-13.431	49.8039	-1.80785	AHNAK	AHNAK nucleoprotein
227199_at	8.03e-25	1.44e-26	-13.431	49.7992	-1.20352	DIP2A	disco interacting protein 2 homolog A
227626_at	8e-25	1.44e-26	-13.4321	49.7854	-2.6275	PAQR8	progestin and adipoQ receptor family member 8
210641_at	7.93e-25	1.42e-26	-13.4338	49.7814	-4.29638	CAPN9	calpain 9
1557403_s_at	7.5e-25	1.34e-26	-13.4437	49.7702	-1.52138
236432_at	7.1e-25	1.26e-26	13.4543	49.7674	0.946722
238421_at	6.37e-25	1.13e-26	13.4742	49.7561	1.14735	RC3H2	ring finger and CCCH-type domains 2
1562208_a_at	8.41e-25	1.52e-26	-13.4224	49.751	-2.35412
223425_at	8.48e-25	1.53e-26	13.4208	49.7133	1.21595	RAVER1	ribonucleoprotein, PTB binding 1
200841_s_at	8.7e-25	1.58e-26	13.416	49.7084	1.50014	EPRS	glutamyl-prolyl-tRNA synthetase
1557370_s_at	9.16e-25	1.66e-26	13.4067	49.6696	1.23752	MYCBP2	MYC binding protein 2, E3 ubiquitin protein ligase
203708_at	9.27e-25	1.69e-26	13.4043	49.6358	2.07333	PDE4B	phosphodiesterase 4B
219861_at	9.61e-25	1.75e-26	-13.3976	49.6166	-0.915173	DNAJC17	DnaJ heat shock protein family (Hsp40) member C17
209396_s_at	8.15e-25	1.47e-26	13.4282	49.6018	3.87243	CHI3L1	chitinase 3 like 1
205731_s_at	8.54e-25	1.54e-26	13.4195	49.5928	1.23961	NCOA2	nuclear receptor coactivator 2
50314_i_at	9.41e-25	1.71e-26	13.4014	49.5907	1.58747	C20orf27	chromosome 20 open reading frame 27
240789_at	9.2e-25	1.67e-26	-13.4058	49.5788	-1.44484
219267_at	1e-24	1.83e-26	-13.3903	49.5719	-1.31371	GLTP	glycolipid transfer protein
227502_at	1.03e-24	1.89e-26	-13.3847	49.5383	-1.72242	KIAA1147	KIAA1147
1564333_a_at	1.05e-24	1.91e-26	-13.3822	49.5058	-2.97166	PSAPL1	prosaposin-like 1 (gene/pseudogene)
243064_at	9.09e-25	1.65e-26	-13.4082	49.491	-0.910945
208954_s_at	1.1e-24	2.01e-26	-13.3733	49.4766	-1.08879	LARP4B	La ribonucleoprotein domain family member 4B
243691_at	1.11e-24	2.04e-26	-13.3712	49.4633	-1.21414
231061_at	1.06e-24	1.94e-26	-13.3797	49.4603	-0.96037	MIR302B	microRNA 302b
204480_s_at	1.11e-24	2.05e-26	13.37	49.4595	1.59244	C9orf16	chromosome 9 open reading frame 16
244847_at	8.23e-25	1.48e-26	13.4264	49.4552	0.680318
239671_at	1.11e-24	2.05e-26	-13.37	49.4398	-2.42781	SYT16	synaptotagmin 16
235585_at	1.12e-24	2.07e-26	-13.3682	49.4309	-1.561	DR1	down-regulator of transcription 1
215164_at	9.78e-25	1.78e-26	13.3944	49.4192	1.58181
222472_at	1.15e-24	2.13e-26	-13.3639	49.4156	-1.34324	AFTPH	aftiphilin
214745_at	1.16e-24	2.15e-26	-13.3621	49.4099	-1.83101	PLCH1	phospholipase C eta 1
207555_s_at	1.16e-24	2.14e-26	-13.3629	49.4079	-1.01371	TBXA2R	thromboxane A2 receptor
223079_s_at	1.05e-24	1.93e-26	13.3807	49.4053	2.03193	GLS	glutaminase
227962_at	1.17e-24	2.17e-26	-13.3607	49.3759	-1.61776	ACOX1	acyl-CoA oxidase 1
229192_s_at	1.23e-24	2.29e-26	13.3511	49.3424	1.0399	LOC101929597///TBCD	uncharacterized LOC101929597///tubulin folding cofactor D
223771_at	1.09e-24	2e-26	-13.3746	49.2938	-1.0654	TMEM87A	transmembrane protein 87A
231274_s_at	1.3e-24	2.42e-26	13.3417	49.2859	1.72209
232529_at	1.32e-24	2.47e-26	-13.3381	49.2629	-2.53441	SP3	Sp3 transcription factor
225752_at	1.39e-24	2.6e-26	-13.3292	49.2233	-1.30109	NIPA1	non imprinted in Prader-Willi/Angelman syndrome 1
1556088_at	1.38e-24	2.59e-26	-13.3298	49.208	-1.8539	RPAIN	RPA interacting protein
242321_at	1.06e-24	1.94e-26	13.3801	49.2025	1.44583	PTPN14	protein tyrosine phosphatase, non-receptor type 14
1565811_at	1.27e-24	2.35e-26	13.3461	49.202	1.3414
201864_at	1.44e-24	2.7e-26	13.3224	49.1839	1.05504	GDI1	GDP dissociation inhibitor 1
202014_at	1.43e-24	2.68e-26	13.3235	49.1747	1.33382	PPP1R15A	protein phosphatase 1 regulatory subunit 15A
232204_at	1.31e-24	2.45e-26	13.3394	49.1683	2.58528	EBF1	early B-cell factor 1
1560071_a_at	1.44e-24	2.7e-26	-13.3226	49.1628	-1.60639
1557080_s_at	1.29e-24	2.4e-26	13.3427	49.1249	3.20512	ITGBL1	integrin subunit beta like 1
1557630_s_at	1.49e-24	2.8e-26	-13.3158	49.1202	-0.968899	LOC107984534	uncharacterized LOC107984534
1555166_a_at	1.28e-24	2.37e-26	-13.3448	49.1199	-1.07815	ZNF396	zinc finger protein 396
241793_at	1.51e-24	2.84e-26	-13.3139	49.1162	-1.02849	MSS51	MSS51 mitochondrial translational activator
243815_at	1.41e-24	2.64e-26	-13.3262	49.0563	-0.879966	PGBD4	piggyBac transposable element derived 4
219730_at	1.61e-24	3.05e-26	-13.3013	49.0525	-2.10724	LOC100996782///MED18	mediator of RNA polymerase II transcription subunit 18-like///mediator complex subunit 18
208850_s_at	1.63e-24	3.09e-26	13.299	49.046	2.90705	THY1	Thy-1 cell surface antigen
217866_at	1.67e-24	3.16e-26	13.2952	49.0295	0.850403	CPSF7	cleavage and polyadenylation specific factor 7
210872_x_at	1.53e-24	2.88e-26	13.311	49.0155	1.31521	GAS7	growth arrest specific 7
209041_s_at	1.77e-24	3.35e-26	13.2849	48.9615	1.25927	UBE2G2	ubiquitin conjugating enzyme E2 G2
243856_at	1.32e-24	2.47e-26	-13.3382	48.9548	-0.937281	LANCL3	LanC like 3
211573_x_at	1.55e-24	2.93e-26	13.3081	48.9422	1.56395	TGM2	transglutaminase 2
1552400_a_at	1.86e-24	3.52e-26	-13.2762	48.8879	-1.44409	TMEM266	transmembrane protein 266
232591_s_at	2.01e-24	3.84e-26	13.2614	48.8393	1.56633	TMEM30A	transmembrane protein 30A
239772_x_at	1.87e-24	3.56e-26	-13.2744	48.8279	-1.0144	DHX30	DEAH-box helicase 30
208932_at	2.02e-24	3.86e-26	13.2603	48.8264	1.06259	PPP4C	protein phosphatase 4 catalytic subunit
1557548_at	1.99e-24	3.78e-26	-13.2637	48.8178	-2.0098	PRR26	proline rich 26
239193_at	2.02e-24	3.85e-26	13.2606	48.8153	1.09487	FUBP3	far upstream element binding protein 3
212840_at	2.03e-24	3.88e-26	13.2592	48.8129	1.24996	UBXN7	UBX domain protein 7
210757_x_at	2.08e-24	3.97e-26	13.2553	48.803	2.00003	LOC101926921///DAB2	uncharacterized LOC101926921///DAB2, clathrin adaptor protein
229232_at	2.12e-24	4.07e-26	-13.251	48.7775	-1.23623	LRRC57	leucine rich repeat containing 57
215990_s_at	2.1e-24	4.03e-26	13.2529	48.7305	1.69406	BCL6	B-cell CLL/lymphoma 6
235078_at	2.24e-24	4.29e-26	-13.2419	48.7156	-1.76627
217597_x_at	2.28e-24	4.38e-26	-13.2382	48.7028	-1.67753	RAB40B	RAB40B, member RAS oncogene family
1570177_at	1.75e-24	3.32e-26	13.2864	48.6991	0.892135
238702_at	2.32e-24	4.48e-26	-13.2344	48.6775	-1.85354	SPTSSB	serine palmitoyltransferase small subunit B
204970_s_at	2.39e-24	4.6e-26	-13.2297	48.6545	-1.21529	MAFG	MAF bZIP transcription factor G
240542_at	2.25e-24	4.31e-26	-13.2409	48.6431	-1.23092
227260_at	2.48e-24	4.8e-26	13.2225	48.6138	1.98408
219221_at	2.49e-24	4.81e-26	13.2219	48.6067	1.62293	ZBTB38	zinc finger and BTB domain containing 38
242667_at	2.07e-24	3.95e-26	-13.2563	48.6055	-1.21644	TLR3	toll like receptor 3
241706_at	1.94e-24	3.68e-26	13.2685	48.5989	1.45676	CPNE8	copine 8
1556678_a_at	2.32e-24	4.47e-26	-13.2346	48.5447	-1.62915
201353_s_at	2.65e-24	5.13e-26	13.2107	48.5446	1.15318	BAZ2A	bromodomain adjacent to zinc finger domain 2A
243166_at	2.39e-24	4.63e-26	-13.2287	48.5291	-1.46585	SLC30A5	solute carrier family 30 member 5
237369_at	2.25e-24	4.32e-26	-13.2406	48.5108	-1.09368
1555907_at	2.5e-24	4.85e-26	13.2207	48.5041	1.2742	AGAP2-AS1	AGAP2 antisense RNA 1
233786_at	2.69e-24	5.24e-26	-13.2073	48.5031	-2.53141
211515_s_at	2.39e-24	4.62e-26	13.2292	48.4867	0.896684	DSTYK	dual serine/threonine and tyrosine protein kinase
213757_at	2.92e-24	5.69e-26	13.1928	48.4462	1.77964
235234_at	2.8e-24	5.46e-26	13.2	48.4422	1.08973	PATL1	PAT1 homolog 1, processing body mRNA decay factor
204265_s_at	3.12e-24	6.09e-26	13.1811	48.3798	1.43598	GPSM3	G-protein signaling modulator 3
210601_at	2.66e-24	5.16e-26	13.2097	48.3388	0.583354	CDH6	cadherin 6
225598_at	3.26e-24	6.39e-26	-13.1727	48.3269	-1.71397	SLC45A4	solute carrier family 45 member 4
234723_x_at	3.25e-24	6.35e-26	-13.1738	48.3244	-1.32503
211793_s_at	3.36e-24	6.59e-26	13.1675	48.2905	1.05596	ABI2	abl-interactor 2
234972_at	3.44e-24	6.76e-26	-13.163	48.2759	-0.890689	ARL16	ADP ribosylation factor like GTPase 16
242018_at	2.66e-24	5.16e-26	-13.2098	48.2651	-0.767518
219522_at	3.11e-24	6.08e-26	13.1815	48.2482	1.40675	FJX1	four jointed box 1
201401_s_at	3.43e-24	6.74e-26	13.1636	48.2482	1.21488	GRK2	G protein-coupled receptor kinase 2
235028_at	3.59e-24	7.1e-26	13.1545	48.2239	1.46865
218828_at	3.63e-24	7.18e-26	13.1525	48.2159	1.2413	TMEM256-PLSCR3///PLSCR3	TMEM256-PLSCR3 readthrough (NMD candidate)///phospholipid scramblase 3
209352_s_at	3.56e-24	7.02e-26	13.1564	48.1866	1.16164	SIN3B	SIN3 transcription regulator family member B
210998_s_at	3.11e-24	6.08e-26	13.1814	48.1669	0.894901	HGF	hepatocyte growth factor
218222_x_at	3.76e-24	7.46e-26	13.146	48.1429	0.978643	ARNT	aryl hydrocarbon receptor nuclear translocator
235464_at	3.54e-24	6.97e-26	-13.1576	48.1385	-1.05918	CSNK1A1	casein kinase 1 alpha 1
232442_at	3.78e-24	7.51e-26	-13.1449	48.1087	-1.32528	BCAR1	BCAR1, Cas family scaffolding protein
244349_at	3.65e-24	7.22e-26	13.1517	48.1038	1.42157
229810_at	4.04e-24	8.05e-26	-13.1328	48.0993	-1.48512	RSPH3	radial spoke 3 homolog
241494_at	3.34e-24	6.55e-26	13.1686	48.0885	1.15698
202022_at	4.07e-24	8.11e-26	-13.1314	48.0866	-1.72096	ALDOC	aldolase, fructose-bisphosphate C
212574_x_at	4.07e-24	8.14e-26	13.1309	48.0791	1.06733	TMEM259	transmembrane protein 259
207124_s_at	3.96e-24	7.87e-26	13.1366	48.0765	1.30355	GNB5	G protein subunit beta 5
218813_s_at	4.04e-24	8.05e-26	13.1327	48.0659	1.41504	SH3GLB2	SH3 domain containing GRB2 like endophilin B2
207671_s_at	3.77e-24	7.49e-26	13.1452	48.0615	0.898485	BEST1	bestrophin 1
227897_at	4.28e-24	8.56e-26	13.122	48.032	1.54682	RAP2B	RAP2B, member of RAS oncogene family
203611_at	4.51e-24	9.03e-26	13.1129	47.9902	1.07259	TERF2	telomeric repeat binding factor 2
236176_at	4.61e-24	9.25e-26	-13.1086	47.9635	-1.21555
224210_s_at	4.62e-24	9.29e-26	-13.1079	47.9578	-1.29726	PXMP4	peroxisomal membrane protein 4
212601_at	4.58e-24	9.19e-26	-13.1098	47.9547	-1.11778	ZZEF1	zinc finger ZZ-type and EF-hand domain containing 1
226071_at	3.81e-24	7.57e-26	13.1433	47.9537	1.76665	ADAMTSL4	ADAMTS like 4
242710_at	3.7e-24	7.34e-26	13.1488	47.941	1.21663
1556336_at	4.58e-24	9.18e-26	13.11	47.9264	0.953054	LOC101928747///RBMX///SNORD61	uncharacterized LOC101928747///RNA binding motif protein, X-linked///small nucleolar RNA, C/D box 61
220686_s_at	4.81e-24	9.68e-26	-13.1007	47.913	-1.98047	PIWIL2	piwi like RNA-mediated gene silencing 2
229586_at	4.81e-24	9.7e-26	-13.1004	47.9116	-1.51542	CHD9	chromodomain helicase DNA binding protein 9
224572_s_at	4.83e-24	9.75e-26	13.0995	47.9093	1.29776	IRF2BP2	interferon regulatory factor 2 binding protein 2
225774_at	5.2e-24	1.05e-25	-13.0866	47.8372	-1.16982	RSPRY1	ring finger and SPRY domain containing 1
223111_x_at	5.41e-24	1.1e-25	-13.079	47.7956	-0.903105	ARID4B	AT-rich interaction domain 4B
1555446_s_at	5.41e-24	1.1e-25	-13.0788	47.7933	-1.29165	TRAPPC10	trafficking protein particle complex 10
205426_s_at	4.47e-24	8.94e-26	13.1146	47.7847	1.16612	HIP1	huntingtin interacting protein 1
243135_x_at	5.31e-24	1.08e-25	-13.0825	47.7775	-1.03492	SNX8	sorting nexin 8
201208_s_at	5.4e-24	1.09e-25	13.0794	47.773	1.06603	TNFAIP1	TNF alpha induced protein 1
236427_at	5.29e-24	1.07e-25	-13.0835	47.7697	-1.2162
1553137_s_at	3.54e-24	6.96e-26	13.158	47.7295	0.800152	KLF11	Kruppel like factor 11
234042_at	4.83e-24	9.74e-26	13.0997	47.7244	1.14188	TAS2R45///TAS2R43	taste 2 receptor member 45///taste 2 receptor member 43
234112_at	3.59e-24	7.09e-26	13.1548	47.7149	1.01706
205017_s_at	5.63e-24	1.14e-25	13.0717	47.6891	1.24043	MBNL2	muscleblind like splicing regulator 2
213659_at	6.01e-24	1.22e-25	-13.06	47.6845	-1.23298	ZNF75D	zinc finger protein 75D
209187_at	5.93e-24	1.21e-25	-13.0623	47.6676	-1.11157	DR1	down-regulator of transcription 1
231716_at	6.11e-24	1.25e-25	13.0566	47.6639	1.05507	RC3H2	ring finger and CCCH-type domains 2
204052_s_at	4.8e-24	9.66e-26	13.1011	47.6418	3.20005	SFRP4	secreted frizzled related protein 4
216105_x_at	6.28e-24	1.29e-25	13.0516	47.6394	0.918726	PTPA	protein phosphatase 2 phosphatase activator
219515_at	6.3e-24	1.29e-25	-13.0509	47.6345	-1.06888	PRDM10	PR/SET domain 10
218422_s_at	6.24e-24	1.28e-25	-13.0528	47.6164	-1.30464	RBM26	RNA binding motif protein 26
233878_s_at	6.44e-24	1.32e-25	13.0471	47.6137	1.1123	XRN2	5'-3' exoribonuclease 2
237018_at	6.46e-24	1.33e-25	13.0463	47.6074	1.53479
217462_at	5.73e-24	1.17e-25	-13.0685	47.5992	-0.940064	MYRF	myelin regulatory factor
200755_s_at	6.56e-24	1.35e-25	13.0435	47.5841	1.24251	CALU	calumenin
236764_at	6.04e-24	1.23e-25	13.0588	47.5643	1.97585
201337_s_at	6.7e-24	1.38e-25	13.0393	47.5641	1.19345	VAMP3	vesicle associated membrane protein 3
244615_x_at	6.7e-24	1.38e-25	-13.0393	47.5469	-0.870718	TARSL2	threonyl-tRNA synthetase like 2
231230_at	6.7e-24	1.38e-25	-13.0396	47.5389	-2.25215	KCNK10	potassium two pore domain channel subfamily K member 10
205021_s_at	6.99e-24	1.44e-25	13.0314	47.5154	1.04168	FOXN3	forkhead box N3
222826_at	7.06e-24	1.46e-25	13.0295	47.5121	1.26819	BLOC1S6	biogenesis of lysosomal organelles complex 1 subunit 6
232927_at	6.92e-24	1.43e-25	-13.0334	47.493	-1.45398
203438_at	5.84e-24	1.19e-25	13.0651	47.4668	1.3129	STC2	stanniocalcin 2
203205_at	7.43e-24	1.54e-25	-13.02	47.4575	-0.731563	KDM4A	lysine demethylase 4A
226111_s_at	6.93e-24	1.43e-25	13.033	47.4493	0.833358	ZNF385A	zinc finger protein 385A
214807_at	6.79e-24	1.4e-25	13.037	47.4204	1.8915	PLXDC2	plexin domain containing 2
223124_s_at	7.7e-24	1.6e-25	-13.0135	47.4013	-0.74685	PITHD1	PITH domain containing 1
209011_at	7.94e-24	1.66e-25	13.0076	47.3854	1.29715	TRIO	trio Rho guanine nucleotide exchange factor
225462_at	7.93e-24	1.65e-25	-13.008	47.3821	-1.02296	TMEM128	transmembrane protein 128
216080_s_at	7.42e-24	1.54e-25	13.0204	47.3744	1.63683	FADS3	fatty acid desaturase 3
215641_at	7.21e-24	1.49e-25	-13.0256	47.3664	-1.66068	SEC24D	SEC24 homolog D, COPII coat complex component
236733_at	7.25e-24	1.5e-25	-13.0247	47.3612	-1.02076
242099_at	7.89e-24	1.64e-25	13.0091	47.338	1.25761
241669_x_at	8.13e-24	1.7e-25	-13.0032	47.3274	-1.7175	PRKD2	protein kinase D2
207104_x_at	7.93e-24	1.66e-25	13.0078	47.2952	1.28388	LILRB1	leukocyte immunoglobulin like receptor B1
211733_x_at	7.52e-24	1.56e-25	-13.0178	47.2902	-1.16713	SCP2	sterol carrier protein 2
209959_at	8.14e-24	1.7e-25	13.003	47.2881	2.04687	NR4A3	nuclear receptor subfamily 4 group A member 3
238681_at	8.63e-24	1.81e-25	-12.9924	47.2861	-2.83189	GDPD1	glycerophosphodiester phosphodiesterase domain containing 1
1563776_at	7.77e-24	1.62e-25	-13.0117	47.2639	-0.935417	LOC100507283	uncharacterized LOC100507283
226825_s_at	8.79e-24	1.85e-25	12.9889	47.2605	1.08267	TMEM165	transmembrane protein 165
240656_at	8.76e-24	1.84e-25	-12.9896	47.2572	-1.76911
1556935_at	8.29e-24	1.74e-25	12.9995	47.1833	1.94163
232145_at	9.72e-24	2.05e-25	-12.9711	47.1761	-1.15951	C2orf68	chromosome 2 open reading frame 68
212911_at	9.73e-24	2.05e-25	-12.9708	47.1739	-1.38322	DNAJC16	DnaJ heat shock protein family (Hsp40) member C16
1569106_s_at	9.76e-24	2.06e-25	12.9701	47.1415	1.16315	SETD5	SET domain containing 5
230077_at	1.02e-23	2.15e-25	-12.9629	47.122	-2.25916	SDHAP2///SDHAP1///LOC220729///SDHA	succinate dehydrogenase complex flavoprotein subunit A pseudogene 2///succinate dehydrogenase complex flavoprotein subunit A pseudogene 1///succinate dehydrogenase complex flavoprotein subunit A pseudogene///succinate dehydrogenase complex flavoprotein subunit A
230757_at	1.04e-23	2.2e-25	-12.9585	47.0986	-1.15618
235143_at	1.05e-23	2.22e-25	-12.9569	47.0929	-1.46822	SLC10A7	solute carrier family 10 member 7
234033_at	1.07e-23	2.26e-25	-12.9537	47.0699	-1.55037
244425_at	1.06e-23	2.24e-25	-12.9551	47.058	-2.04997
226768_at	1.1e-23	2.34e-25	12.9478	47.0426	1.04541	GIGYF1	GRB10 interacting GYF protein 1
200635_s_at	1.1e-23	2.34e-25	-12.9476	47.0135	-1.87485	PTPRF	protein tyrosine phosphatase, receptor type F
212003_at	1.16e-23	2.47e-25	12.9383	46.9906	0.941705	SZRD1	SUZ RNA binding domain containing 1
213353_at	1.17e-23	2.51e-25	-12.9358	46.9631	-1.80219	ABCA5	ATP binding cassette subfamily A member 5
238942_at	1.17e-23	2.51e-25	-12.9359	46.9624	-2.78351
240906_at	9.02e-24	1.9e-25	-12.9843	46.9616	-0.853815
222240_s_at	1.06e-23	2.24e-25	12.9557	46.9595	1.56745	ISYNA1	inositol-3-phosphate synthase 1
1560550_at	1.12e-23	2.38e-25	-12.9452	46.957	-1.13473	LL22NC03-75H12.2	uncharacterized LOC101927722
219677_at	1.14e-23	2.43e-25	12.9413	46.9559	1.37316	SPSB1	splA/ryanodine receptor domain and SOCS box containing 1
214844_s_at	1.04e-23	2.2e-25	12.9586	46.9494	2.01922	DOK5	docking protein 5
1552274_at	1.18e-23	2.52e-25	12.9348	46.9477	1.25673	PXK	PX domain containing serine/threonine kinase like
216563_at	1.2e-23	2.57e-25	-12.9317	46.9458	-1.7391	ANKRD12	ankyrin repeat domain 12
241898_at	1.24e-23	2.66e-25	-12.9257	46.9029	-2.88825	LIPH	lipase H
213623_at	1.05e-23	2.23e-25	12.9561	46.8761	1.14464	KIF3A	kinesin family member 3A
1560587_s_at	1.18e-23	2.53e-25	-12.9344	46.8529	-1.09098	PRDX5	peroxiredoxin 5
1555913_at	1.3e-23	2.79e-25	12.9172	46.8312	0.942182	GON4L	gon-4 like
243919_at	1.13e-23	2.42e-25	12.9424	46.8273	0.741844
239383_at	1.33e-23	2.89e-25	-12.9115	46.8272	-1.37818
215273_s_at	1.35e-23	2.91e-25	12.9099	46.8262	0.913497	TADA3	transcriptional adaptor 3
202075_s_at	1.33e-23	2.88e-25	12.9121	46.8261	2.65252	PLTP	phospholipid transfer protein
1555125_at	1.23e-23	2.64e-25	12.9271	46.8257	0.987307	PAXBP1	PAX3 and PAX7 binding protein 1
211081_s_at	1.33e-23	2.88e-25	-12.9121	46.8215	-1.79569	MAP4K5	mitogen-activated protein kinase kinase kinase kinase 5
205312_at	1.31e-23	2.83e-25	12.9148	46.8134	1.33727	SPI1	Spi-1 proto-oncogene
232053_x_at	1.38e-23	3e-25	12.905	46.7987	1.3163	RHBDD2	rhomboid domain containing 2
224567_x_at	1.14e-23	2.44e-25	-12.9405	46.7837	-1.54527	MALAT1	metastasis associated lung adenocarcinoma transcript 1 (non-protein coding)
226712_at	1.41e-23	3.06e-25	-12.9015	46.7721	-1.28401	SSR1	signal sequence receptor subunit 1
219675_s_at	1.41e-23	3.07e-25	-12.9011	46.7651	-0.945943	UXS1	UDP-glucuronate decarboxylase 1
1569522_at	1.43e-23	3.13e-25	12.8977	46.7519	1.07693
203168_at	1.44e-23	3.15e-25	-12.8964	46.7487	-0.884912	ATF6B	activating transcription factor 6 beta
209047_at	1.44e-23	3.14e-25	12.8968	46.7406	3.61099	AQP1	aquaporin 1 (Colton blood group)
201635_s_at	1.46e-23	3.2e-25	12.894	46.7354	1.15942	FXR1	FMR1 autosomal homolog 1
1559993_at	1.45e-23	3.16e-25	-12.8957	46.7354	-1.78934	SFXN3	sideroflexin 3
219514_at	1.24e-23	2.68e-25	12.9244	46.7195	1.91197	ANGPTL2	angiopoietin like 2
244508_at	1.17e-23	2.51e-25	12.9358	46.689	1.32707	2026-09-07	septin 7
242228_at	1.2e-23	2.58e-25	12.9313	46.682	1.27223	BICD1	BICD cargo adaptor 1
223488_s_at	1.51e-23	3.31e-25	12.8879	46.6756	1.24786	GNB4	G protein subunit beta 4
209515_s_at	1.43e-23	3.13e-25	-12.8976	46.6736	-2.00683	RAB27A	RAB27A, member RAS oncogene family
219695_at	1.54e-23	3.37e-25	-12.8847	46.6723	-2.39202	SMPD3	sphingomyelin phosphodiesterase 3
238620_at	1.41e-23	3.06e-25	-12.9013	46.6588	-1.25154
241592_at	1.4e-23	3.04e-25	-12.9025	46.6124	-1.67978
218733_at	1.64e-23	3.62e-25	-12.8724	46.6083	-1.08728	MSL2	male-specific lethal 2 homolog (Drosophila)
221898_at	1.58e-23	3.47e-25	12.8799	46.6035	2.0577	PDPN	podoplanin
1558019_at	1.37e-23	2.97e-25	12.9066	46.5889	1.86605
216884_at	9.53e-24	2.01e-25	12.9746	46.5824	0.798161	PTPN12	protein tyrosine phosphatase, non-receptor type 12
244104_at	1.67e-23	3.68e-25	-12.8694	46.5787	-1.71122	MGAT3	mannosyl (beta-1,4-)-glycoprotein beta-1,4-N-acetylglucosaminyltransferase
AFFX-HUMRGE/M10098_3_at	1.6e-23	3.53e-25	-12.8769	46.5624	-3.30204
242300_at	1.76e-23	3.89e-25	-12.86	46.5365	-1.57115
235937_at	1.75e-23	3.87e-25	-12.8608	46.5337	-2.36481	OCLN	occludin
211387_x_at	1.8e-23	4e-25	12.8552	46.5031	1.11823	RNGTT	RNA guanylyltransferase and 5'-phosphatase
238901_at	1.43e-23	3.13e-25	-12.8977	46.5009	-0.974468	LINC01133	long intergenic non-protein coding RNA 1133
1558237_x_at	1.82e-23	4.04e-25	-12.8535	46.5004	-1.46345	DR1	down-regulator of transcription 1
200607_s_at	1.85e-23	4.13e-25	12.8497	46.4776	1.239	RAD21	RAD21 cohesin complex component
237510_at	1.46e-23	3.19e-25	-12.8941	46.475	-0.965304	MYNN	myoneurin
218051_s_at	1.8e-23	3.99e-25	12.8556	46.4742	1.83062	NT5DC2	5'-nucleotidase domain containing 2
218215_s_at	1.89e-23	4.22e-25	12.8458	46.4588	1.03857	NR1H2	nuclear receptor subfamily 1 group H member 2
1554769_at	1.83e-23	4.06e-25	-12.8524	46.4587	-1.93209	ZNF785	zinc finger protein 785
205238_at	1.77e-23	3.91e-25	12.859	46.4549	1.29567	TRMT2B	tRNA methyltransferase 2 homolog B
228082_at	1.67e-23	3.69e-25	12.8692	46.4356	1.99264	CLMP	CXADR like membrane protein
208835_s_at	1.82e-23	4.04e-25	-12.8534	46.433	-1.31509	LUC7L3	LUC7 like 3 pre-mRNA splicing factor
220926_s_at	1.94e-23	4.33e-25	-12.8415	46.4063	-2.04638	EDEM3	ER degradation enhancing alpha-mannosidase like protein 3
202223_at	1.98e-23	4.42e-25	-12.8378	46.3822	-1.30905	STT3A	STT3A, catalytic subunit of the oligosaccharyltransferase complex
235160_at	1.65e-23	3.64e-25	12.8713	46.368	0.748241	ATF7	activating transcription factor 7
211133_x_at	2.07e-23	4.62e-25	12.8301	46.3627	0.999855	LILRB3	leukocyte immunoglobulin like receptor B3
217576_x_at	1.98e-23	4.44e-25	12.8373	46.3402	0.709479	SOS2	SOS Ras/Rho guanine nucleotide exchange factor 2
204971_at	1.95e-23	4.34e-25	-12.8409	46.3309	-2.66544	CSTA	cystatin A
236500_at	2.08e-23	4.66e-25	-12.8289	46.316	-1.41433
233053_at	1.67e-23	3.68e-25	12.8697	46.3158	0.856658
1560692_at	1.54e-23	3.38e-25	-12.8841	46.3093	-0.778476	VSTM2A-OT1///VSTM2A	VSTM2A overlapping transcript 1///V-set and transmembrane domain containing 2A
230737_s_at	2.17e-23	4.87e-25	-12.8213	46.2695	-1.32058	SVIL-AS1///PTCHD3P1	SVIL antisense RNA 1///patched domain containing 3 pseudogene 1
232511_at	2.27e-23	5.11e-25	-12.8128	46.2664	-1.42867
1554314_at	2.16e-23	4.85e-25	-12.8218	46.2513	-2.41067	C6orf141	chromosome 6 open reading frame 141
221060_s_at	2.14e-23	4.8e-25	12.8235	46.2307	1.33616	TLR4	toll like receptor 4
223327_x_at	2.35e-23	5.3e-25	-12.8065	46.2255	-1.56694	GOLGA2P10	golgin A2 pseudogene 10
205005_s_at	2.37e-23	5.35e-25	-12.8049	46.2217	-1.38314	NMT2	N-myristoyltransferase 2
238995_at	2.35e-23	5.29e-25	-12.8069	46.2193	-0.757669	SULT1A1	sulfotransferase family 1A member 1
219129_s_at	2.38e-23	5.38e-25	-12.8038	46.2158	-0.886728	SAP30L	SAP30 like
234151_at	2.25e-23	5.06e-25	12.8146	46.1809	1.81016
1556012_at	2.47e-23	5.59e-25	-12.7972	46.1675	-2.61463	KLHDC7A	kelch domain containing 7A
203767_s_at	2.55e-23	5.78e-25	-12.7914	46.1308	-2.29813	STS	steroid sulfatase (microsomal), isozyme S
202238_s_at	2.63e-23	5.97e-25	12.786	46.1099	2.94609	LOC101928916///NNMT	uncharacterized LOC101928916///nicotinamide N-methyltransferase
228512_at	2.81e-23	6.39e-25	-12.7741	46.0426	-1.64421	PTCD3	pentatricopeptide repeat domain 3
200917_s_at	2.83e-23	6.43e-25	12.773	46.0402	1.21326	SRPRA	SRP receptor alpha subunit
204216_s_at	2.83e-23	6.43e-25	12.7731	46.0389	0.661626	ZC3H14	zinc finger CCCH-type containing 14
236308_at	2.63e-23	5.97e-25	-12.786	46.0365	-2.40769	VSTM2A	V-set and transmembrane domain containing 2A
231721_at	2.08e-23	4.66e-25	12.8288	45.9425	1.84602	JAM3	junctional adhesion molecule 3
225095_at	3.1e-23	7.08e-25	-12.7564	45.9355	-1.60968	SPTLC2	serine palmitoyltransferase long chain base subunit 2
226877_at	3.19e-23	7.3e-25	-12.7511	45.9118	-1.46551	RPL32P3	ribosomal protein L32 pseudogene 3
201168_x_at	3.2e-23	7.32e-25	12.7507	45.9092	1.11636	ARHGDIA	Rho GDP dissociation inhibitor alpha
1570444_at	2.45e-23	5.53e-25	-12.7992	45.905	-1.16371	LOC643201	centrosomal protein 192kDa pseudogene
230607_at	2.85e-23	6.49e-25	12.7714	45.8693	0.992699
222303_at	3.38e-23	7.76e-25	12.7405	45.8517	2.13783
217777_s_at	3.33e-23	7.64e-25	-12.7434	45.8417	-1.61947	HACD3	3-hydroxyacyl-CoA dehydratase 3
243386_at	3.42e-23	7.88e-25	-12.738	45.8273	-2.41888	CASZ1	castor zinc finger 1
1559883_s_at	3.04e-23	6.94e-25	12.76	45.8251	1.60793	SAMHD1	SAM and HD domain containing deoxynucleoside triphosphate triphosphohydrolase 1
214835_s_at	3.26e-23	7.47e-25	-12.7471	45.8153	-1.53105	SUCLG2	succinate-CoA ligase GDP-forming beta subunit
204256_at	3.38e-23	7.77e-25	-12.7403	45.8075	-2.95108	ELOVL6	ELOVL fatty acid elongase 6
206943_at	2.9e-23	6.62e-25	12.7681	45.7996	1.19106	TGFBR1	transforming growth factor beta receptor 1
237798_at	2.77e-23	6.28e-25	-12.7772	45.7861	-0.864442
203431_s_at	3.56e-23	8.2e-25	-12.7312	45.7841	-2.57774	ARHGAP32	Rho GTPase activating protein 32
216565_x_at	3.59e-23	8.28e-25	12.7293	45.7839	1.58
236766_at	3.25e-23	7.44e-25	12.7478	45.7825	1.24429
202310_s_at	3.62e-23	8.35e-25	12.728	45.7629	4.41851	COL1A1	collagen type I alpha 1 chain
212193_s_at	3.75e-23	8.67e-25	12.7214	45.7415	1.0525	LARP1	La ribonucleoprotein domain family member 1
212356_at	3.79e-23	8.78e-25	-12.7193	45.7113	-1.07948	KHNYN	KH and NYN domain containing
240258_at	3.08e-23	7.04e-25	12.7574	45.7072	0.925045	ENO1	enolase 1
205188_s_at	3.9e-23	9.05e-25	12.714	45.6777	1.08898	SMAD5	SMAD family member 5
217369_at	3.73e-23	8.62e-25	12.7224	45.6644	1.48799	LOC101930405///IGHG1	uncharacterized LOC101930405///immunoglobulin heavy constant gamma 1 (G1m marker)
230152_at	4.02e-23	9.37e-25	-12.708	45.6611	-1.65439	CFAP44	cilia and flagella associated protein 44
209050_s_at	4.15e-23	9.68e-25	12.7025	45.6268	1.12303	RALGDS	ral guanine nucleotide dissociation stimulator
236034_at	3.38e-23	7.77e-25	12.7403	45.6241	1.25479	ANGPT2	angiopoietin 2
230736_at	3.85e-23	8.93e-25	-12.7164	45.6215	-1.02241	SVIL-AS1	SVIL antisense RNA 1
204116_at	4.18e-23	9.78e-25	12.7007	45.6203	2.60335	IL2RG	interleukin 2 receptor subunit gamma
239391_at	4.1e-23	9.56e-25	-12.7046	45.6155	-0.865122	FAM120AOS	family with sequence similarity 120A opposite strand
223121_s_at	3.8e-23	8.8e-25	12.719	45.6102	4.41259	SFRP2	secreted frizzled related protein 2
224218_s_at	3.32e-23	7.62e-25	12.7437	45.61	1.862	TRPS1	transcriptional repressor GATA binding 1
213747_at	3.88e-23	9.02e-25	12.7147	45.6069	1.19991	AZIN1	antizyme inhibitor 1
223426_s_at	4.23e-23	9.9e-25	-12.6985	45.6052	-2.07714	EPB41L4B	erythrocyte membrane protein band 4.1 like 4B
1553199_at	2.46e-23	5.57e-25	-12.7978	45.5992	-0.497219	DCAF4L2	DDB1 and CUL4 associated factor 4 like 2
1565717_s_at	4.33e-23	1.01e-24	12.6944	45.5867	1.2963	FUS	FUS RNA binding protein
203417_at	4.17e-23	9.74e-25	12.7014	45.5782	2.55186	MFAP2	microfibrillar associated protein 2
226767_s_at	4.34e-23	1.02e-24	-12.6936	45.5779	-2.0033	FAHD1	fumarylacetoacetate hydrolase domain containing 1
216555_at	3.9e-23	9.06e-25	-12.7139	45.5488	-0.697507	PRR14L	proline rich 14 like
1552536_at	3.98e-23	9.27e-25	12.7099	45.545	0.838371	VTI1A	vesicle transport through interaction with t-SNAREs 1A
226555_at	4.61e-23	1.09e-24	-12.6827	45.5183	-0.892205	INO80D	INO80 complex subunit D
1554410_a_at	4.67e-23	1.1e-24	12.6805	45.5031	0.845259	RCC1L	RCC1 like
224348_s_at	3.64e-23	8.4e-25	12.7269	45.5016	1.77759	HOTS	H19 opposite tumor suppressor
241455_at	4.68e-23	1.11e-24	-12.6794	45.4888	-2.75845	C6orf132	chromosome 6 open reading frame 132
207542_s_at	4.67e-23	1.1e-24	12.68	45.47	3.05292	AQP1	aquaporin 1 (Colton blood group)
235131_at	4.47e-23	1.05e-24	12.6883	45.4671	1.52472	RHOJ	ras homolog family member J
201308_s_at	4.2e-23	9.83e-25	12.6997	45.4638	1.46641	2026-09-11	septin 11
237554_at	4.67e-23	1.1e-24	-12.6798	45.4524	-1.49383
215521_at	4.47e-23	1.05e-24	12.6882	45.4126	0.987239	PHC3	polyhomeotic homolog 3
208836_at	4.96e-23	1.18e-24	12.6688	45.4107	1.64003	ATP1B3	ATPase Na+/K+ transporting subunit beta 3
207191_s_at	4.7e-23	1.11e-24	12.6785	45.3915	2.81306	ISLR	immunoglobulin superfamily containing leucine rich repeat
204520_x_at	5.25e-23	1.25e-24	-12.6588	45.3782	-0.91671	BRD1	bromodomain containing 1
215385_at	5.18e-23	1.23e-24	12.661	45.3747	1.24571
239580_at	4.41e-23	1.03e-24	12.6909	45.3488	2.13944	GUCY1A3	guanylate cyclase 1 soluble subunit alpha
203914_x_at	4.67e-23	1.1e-24	-12.6798	45.3318	-3.45857	HPGD	hydroxyprostaglandin dehydrogenase 15-(NAD)
215199_at	4.89e-23	1.16e-24	12.6715	45.3276	2.31211	CALD1	caldesmon 1
224288_x_at	5.56e-23	1.32e-24	12.6483	45.3248	1.18057	FKSG49	FKSG49
202038_at	5.28e-23	1.26e-24	-12.6575	45.3138	-0.864357	UBE4A	ubiquitination factor E4A
213894_at	3.95e-23	9.19e-25	12.7114	45.3051	1.82359	THSD7A	thrombospondin type 1 domain containing 7A
227020_at	5.66e-23	1.35e-24	-12.6452	45.2909	-1.30329	YPEL2	yippee like 2
212353_at	5.46e-23	1.3e-24	12.6516	45.2858	3.73055	SULF1	sulfatase 1
236300_at	4.94e-23	1.17e-24	12.6697	45.2748	2.51746	PDE3A	phosphodiesterase 3A
1562996_at	4.37e-23	1.03e-24	-12.6924	45.2726	-0.737546
202019_s_at	5.78e-23	1.38e-24	12.6415	45.2539	0.981975	LANCL1	LanC like 1
236241_at	5.91e-23	1.41e-24	-12.6375	45.2534	-1.55842	MED31	mediator complex subunit 31
231243_s_at	4.8e-23	1.14e-24	12.6749	45.2111	0.986168	BHLHE41	basic helix-loop-helix family member e41
205290_s_at	6.23e-23	1.49e-24	-12.628	45.188	-2.16305	BMP2	bone morphogenetic protein 2
209101_at	6.33e-23	1.52e-24	12.6251	45.1788	3.08002	CTGF	connective tissue growth factor
229334_at	6.33e-23	1.52e-24	12.625	45.1751	1.46564	RUFY3	RUN and FYVE domain containing 3
33768_at	6.45e-23	1.55e-24	12.6215	45.1701	1.05229	DMWD	dystrophia myotonica, WD repeat containing
212703_at	6.57e-23	1.58e-24	-12.618	45.1482	-1.24616	TLN2	talin 2
1554414_a_at	6.51e-23	1.56e-24	12.6198	45.1312	1.26918	OSGIN2	oxidative stress induced growth inhibitor family member 2
203442_x_at	6.94e-23	1.67e-24	12.6081	45.0915	0.994479	EML3	echinoderm microtubule associated protein like 3
234222_at	6.85e-23	1.65e-24	-12.6104	45.0632	-1.60862
203658_at	7.07e-23	1.71e-24	-12.6045	45.0522	-1.41294	SLC25A20	solute carrier family 25 member 20
241858_at	6.04e-23	1.44e-24	-12.6335	45.0193	-1.40588	TNNI3K	TNNI3 interacting kinase
227407_at	7.44e-23	1.8e-24	-12.5955	45.0074	-1.13048	TAPT1	transmembrane anterior posterior transformation 1
214693_x_at	7.72e-23	1.87e-24	12.589	44.9789	1.52357	NBPF26///NBPF10///NBPF9///NBPF14	neuroblastoma breakpoint family member 26///neuroblastoma breakpoint family member 10///neuroblastoma breakpoint family member 9///neuroblastoma breakpoint family member 14
234091_at	7.15e-23	1.73e-24	12.6025	44.9586	0.782992
211919_s_at	7.91e-23	1.92e-24	12.5845	44.9554	2.42087	CXCR4	C-X-C motif chemokine receptor 4
203104_at	7.97e-23	1.93e-24	12.583	44.9487	1.78288	CSF1R	colony stimulating factor 1 receptor
1559469_s_at	6.51e-23	1.56e-24	12.6198	44.947	0.795247	SIPA1L2	signal induced proliferation associated 1 like 2
208809_s_at	7.79e-23	1.89e-24	-12.5873	44.9052	-0.932072	C6orf62	chromosome 6 open reading frame 62
216624_s_at	6.67e-23	1.6e-24	12.6152	44.893	0.939268	KMT2A	lysine methyltransferase 2A
243933_at	8.07e-23	1.96e-24	12.5808	44.8875	2.02835
211937_at	8.19e-23	1.99e-24	12.5781	44.8862	1.00259	EIF4B	eukaryotic translation initiation factor 4B
222886_at	6.31e-23	1.51e-24	-12.6258	44.8749	-0.997343	NSUN3	NOP2/Sun RNA methyltransferase family member 3
228196_s_at	8.63e-23	2.11e-24	12.5682	44.8526	1.30853	LARP4B	La ribonucleoprotein domain family member 4B
1554770_x_at	8.3e-23	2.02e-24	-12.5753	44.8432	-1.65719	ZNF785	zinc finger protein 785
1560754_at	8.39e-23	2.05e-24	12.5733	44.8292	1.12294	CMTM7	CKLF like MARVEL transmembrane domain containing 7
213595_s_at	9.03e-23	2.21e-24	-12.5598	44.8132	-1.25829	CDC42BPA	CDC42 binding protein kinase alpha
218124_at	8.77e-23	2.14e-24	-12.5654	44.8116	-1.45459	RETSAT	retinol saturase
204312_x_at	9.01e-23	2.2e-24	12.5603	44.8106	1.09263	CREB1	cAMP responsive element binding protein 1
209002_s_at	9.16e-23	2.24e-24	12.5573	44.8017	1.30865	CALCOCO1	calcium binding and coiled-coil domain 1
201149_s_at	8.92e-23	2.18e-24	12.5622	44.8017	2.46786	TIMP3	TIMP metallopeptidase inhibitor 3
241443_at	8.24e-23	2e-24	-12.5767	44.7959	-1.04818	ADI1	acireductone dioxygenase 1
212536_at	9.56e-23	2.35e-24	-12.5493	44.7326	-1.41651	ATP11B	ATPase phospholipid transporting 11B (putative)
243617_at	9.8e-23	2.41e-24	-12.5449	44.7098	-1.13785	ZNF827	zinc finger protein 827
230410_at	7.28e-23	1.76e-24	-12.5993	44.7018	-0.578897
214726_x_at	1e-22	2.47e-24	12.5411	44.7015	1.06	ADD1	adducin 1
210169_at	9.66e-23	2.38e-24	-12.5475	44.6817	-1.27075	SEC14L5	SEC14 like lipid binding 5
241193_at	6.97e-23	1.68e-24	12.6071	44.6745	1.08538	ETS2	ETS proto-oncogene 2, transcription factor
207186_s_at	1.01e-22	2.49e-24	-12.5396	44.6673	-1.07943	BPTF	bromodomain PHD finger transcription factor
214513_s_at	1.02e-22	2.51e-24	12.5378	44.664	1.03503	CREB1	cAMP responsive element binding protein 1
221419_s_at	1.04e-22	2.56e-24	12.5345	44.6571	1.13868
224949_at	1.03e-22	2.55e-24	-12.5354	44.6537	-1.04548	YIPF5	Yip1 domain family member 5
233771_at	9.5e-23	2.33e-24	12.5505	44.6471	0.992211
237158_s_at	8.86e-23	2.17e-24	12.5635	44.6392	0.983397	MPHOSPH9	M-phase phosphoprotein 9
214665_s_at	9.18e-23	2.25e-24	-12.5568	44.6314	-1.16169	CHP1	calcineurin like EF-hand protein 1
236259_at	1.1e-22	2.74e-24	12.5231	44.6037	1.16203	STK4	serine/threonine kinase 4
230287_at	1.1e-22	2.73e-24	-12.5232	44.5936	-2.1094	SGSM1	small G protein signaling modulator 1
223191_at	1.06e-22	2.63e-24	-12.5298	44.5927	-0.993706	COX16	COX16, cytochrome c oxidase assembly homolog
217097_s_at	8.31e-23	2.02e-24	12.5751	44.5854	1.11682	PHTF2	putative homeodomain transcription factor 2
240284_x_at	1.14e-22	2.85e-24	-12.5159	44.5605	-1.33563	LOC105369635	uncharacterized LOC105369635
233937_at	9.25e-23	2.27e-24	12.5553	44.5588	1.24712	GGNBP2	gametogenetin binding protein 2
212344_at	1.1e-22	2.74e-24	12.5227	44.5528	3.18385	SULF1	sulfatase 1
203238_s_at	1.12e-22	2.8e-24	12.5192	44.5406	2.49911	NOTCH3	notch 3
226901_at	1.17e-22	2.91e-24	-12.5124	44.5288	-1.38549	C17orf58	chromosome 17 open reading frame 58
54037_at	1.18e-22	2.95e-24	-12.5102	44.525	-0.623427	HPS4	HPS4, biogenesis of lysosomal organelles complex 3 subunit 2
225129_at	1.22e-22	3.04e-24	12.5047	44.4921	1.65244	CPNE2	copine 2
218402_s_at	1.22e-22	3.06e-24	-12.5036	44.4914	-0.788062	HPS4	HPS4, biogenesis of lysosomal organelles complex 3 subunit 2
223584_s_at	1.21e-22	3.02e-24	12.5061	44.4686	1.10459	KBTBD2	kelch repeat and BTB domain containing 2
225217_s_at	1.26e-22	3.17e-24	-12.498	44.4592	-0.985748	BRPF3	bromodomain and PHD finger containing 3
1557575_at	1.02e-22	2.51e-24	-12.5377	44.453	-0.958236	STBD1	starch binding domain 1
203591_s_at	1.17e-22	2.93e-24	12.511	44.4304	1.48873	CSF3R	colony stimulating factor 3 receptor
208679_s_at	1.06e-22	2.62e-24	-12.5306	44.4216	-0.684545	ARPC2	actin related protein 2/3 complex subunit 2
207987_s_at	1.08e-22	2.69e-24	-12.5261	44.4215	-0.880045	GNRH1	gonadotropin releasing hormone 1
231022_at	1.33e-22	3.34e-24	-12.4888	44.3898	-1.84713	OCLN	occludin
243677_at	1.11e-22	2.76e-24	-12.5219	44.3874	-0.685941	GORASP1	golgi reassembly stacking protein 1
1559597_at	8.09e-23	1.96e-24	12.5802	44.385	0.978867
203922_s_at	1.26e-22	3.15e-24	12.4988	44.3806	1.83793	CYBB	cytochrome b-245 beta chain
209201_x_at	1.38e-22	3.46e-24	12.4826	44.3696	2.3626	CXCR4	C-X-C motif chemokine receptor 4
238644_at	1.04e-22	2.58e-24	12.5333	44.3666	0.985008	MYSM1	Myb like, SWIRM and MPN domains 1
202046_s_at	1.08e-22	2.69e-24	12.526	44.3346	0.702878	ARHGAP35	Rho GTPase activating protein 35
220728_at	1.42e-22	3.57e-24	-12.4771	44.3332	-1.67893
228030_at	1.44e-22	3.64e-24	12.4741	44.3207	2.20817	RBM6	RNA binding motif protein 6
225319_s_at	1.44e-22	3.63e-24	-12.4741	44.3064	-0.880031	FAM104A	family with sequence similarity 104 member A
214511_x_at	1.32e-22	3.33e-24	12.4895	44.2984	2.28118	FCGR1B	Fc fragment of IgG receptor Ib
1558588_at	1.15e-22	2.86e-24	12.5155	44.2903	1.24604	LOC100996741///LINC00869	uncharacterized LOC100996741///long intergenic non-protein coding RNA 869
237115_at	1.38e-22	3.48e-24	-12.4817	44.2504	-1.12054
218607_s_at	1.55e-22	3.93e-24	12.4607	44.2465	0.725695	SDAD1	SDA1 domain containing 1
241968_at	1.59e-22	4.03e-24	-12.4564	44.2175	-0.932458	ABHD18	abhydrolase domain containing 18
224990_at	1.59e-22	4.03e-24	-12.4564	44.1883	-1.78843	SMIM14	small integral membrane protein 14
229223_at	1.64e-22	4.17e-24	-12.4504	44.1737	-2.45953
235668_at	1.67e-22	4.24e-24	12.4477	44.1684	1.20719	PRDM1	PR/SET domain 1
241815_at	1.45e-22	3.67e-24	-12.4726	44.1653	-1.63263
213795_s_at	1.71e-22	4.35e-24	12.443	44.1443	0.965829	PTPRA	protein tyrosine phosphatase, receptor type A
205798_at	1.75e-22	4.47e-24	12.4386	44.1151	2.49879	IL7R	interleukin 7 receptor
1556352_at	1.74e-22	4.45e-24	12.4391	44.1149	1.29381
211336_x_at	1.72e-22	4.39e-24	12.4415	44.1111	1.36505	LILRB1	leukocyte immunoglobulin like receptor B1
1556066_at	1.69e-22	4.31e-24	12.445	44.1075	1.02171	KDM6B	lysine demethylase 6B
204149_s_at	1.67e-22	4.23e-24	12.4479	44.0947	2.02232	GSTM4	glutathione S-transferase mu 4
211101_x_at	1.53e-22	3.88e-24	12.4629	44.0942	0.738953	LILRA2	leukocyte immunoglobulin like receptor A2
239629_at	1.8e-22	4.6e-24	12.4334	44.0835	1.6266	CFLAR	CASP8 and FADD like apoptosis regulator
1554809_at	1.5e-22	3.78e-24	12.4675	44.0793	0.537889	LOC389199	uncharacterized LOC389199
207691_x_at	1.85e-22	4.74e-24	12.4284	44.0425	1.54931	ENTPD1	ectonucleoside triphosphate diphosphohydrolase 1
211548_s_at	1.6e-22	4.05e-24	-12.4553	44.0393	-3.56229	HPGD	hydroxyprostaglandin dehydrogenase 15-(NAD)
222050_at	1.51e-22	3.83e-24	12.4652	44.0114	0.622242
219017_at	1.77e-22	4.54e-24	-12.4359	44.0076	-2.72585	ETNK1	ethanolamine kinase 1
233637_at	1.76e-22	4.49e-24	12.4376	44.0028	1.17387	DCAF8	DDB1 and CUL4 associated factor 8
1553991_s_at	1.95e-22	5.01e-24	-12.4188	43.9916	-1.83247	LOC101928274///VSIG10	uncharacterized LOC101928274///V-set and immunoglobulin domain containing 10
208874_x_at	1.98e-22	5.11e-24	12.4155	43.986	0.908872	PTPA	protein phosphatase 2 phosphatase activator
202639_s_at	2e-22	5.16e-24	12.4137	43.9718	0.690552	RANBP3	RAN binding protein 3
201508_at	1.99e-22	5.14e-24	12.4144	43.9716	3.4742	IGFBP4	insulin like growth factor binding protein 4
232944_at	1.7e-22	4.32e-24	-12.4444	43.9589	-1.04
218000_s_at	1.84e-22	4.71e-24	12.4293	43.9581	1.2398	PHLDA1	pleckstrin homology like domain family A member 1
242857_at	2.01e-22	5.2e-24	12.4125	43.9515	1.18623	FARP2	FERM, ARH/RhoGEF and pleckstrin domain protein 2
211148_s_at	1.5e-22	3.79e-24	12.4669	43.9371	1.45262	ANGPT2	angiopoietin 2
205356_at	2.07e-22	5.36e-24	12.4072	43.9278	1.32377	USP13	ubiquitin specific peptidase 13 (isopeptidase T-3)
205248_at	2.07e-22	5.36e-24	-12.4073	43.9271	-2.3406	DOPEY2	dopey family member 2
205160_at	2.1e-22	5.45e-24	-12.4043	43.9149	-1.60996	PEX11A	peroxisomal biogenesis factor 11 alpha
242918_at	2.1e-22	5.44e-24	-12.4045	43.9093	-2.0703	NASP	nuclear autoantigenic sperm protein
227491_at	2.14e-22	5.55e-24	-12.4011	43.8916	-2.28596	ELOVL6	ELOVL fatty acid elongase 6
223984_s_at	1.98e-22	5.1e-24	12.4156	43.8673	1.63735	NUP58	nucleoporin 58
1569346_a_at	1.98e-22	5.08e-24	-12.4164	43.8501	-0.991268
211000_s_at	2.35e-22	6.12e-24	12.3844	43.7986	1.47308	IL6ST	interleukin 6 signal transducer
202958_at	2.38e-22	6.22e-24	12.3816	43.7887	0.817362	PTPN9	protein tyrosine phosphatase, non-receptor type 9
204789_at	2.27e-22	5.91e-24	12.3904	43.7876	0.992263	FMNL1	formin like 1
213359_at	2.32e-22	6.03e-24	-12.3868	43.7874	-1.33051	HNRNPD	heterogeneous nuclear ribonucleoprotein D
205666_at	2.04e-22	5.27e-24	12.4101	43.7848	2.41496	FMO1	flavin containing monooxygenase 1
223115_at	2.41e-22	6.29e-24	-12.3797	43.7781	-0.925925	MED17	mediator complex subunit 17
1569938_at	1.74e-22	4.45e-24	-12.4392	43.7491	-0.583596	SIRT5	sirtuin 5
239765_at	2.19e-22	5.7e-24	-12.3965	43.7489	-1.66061	CPEB3	cytoplasmic polyadenylation element binding protein 3
219235_s_at	2.48e-22	6.5e-24	-12.374	43.7408	-1.41825	PHACTR4	phosphatase and actin regulator 4
243381_at	1.91e-22	4.91e-24	-12.4223	43.7379	-0.990646
218484_at	2.41e-22	6.29e-24	12.3796	43.7107	1.27103	NDUFA4L2	NDUFA4, mitochondrial complex associated like 2
218618_s_at	2.54e-22	6.65e-24	12.37	43.7073	1.26767	LOC101928615///FNDC3B	uncharacterized LOC101928615///fibronectin type III domain containing 3B
1558748_at	2.55e-22	6.7e-24	-12.3688	43.7071	-2.08132
212746_s_at	2.61e-22	6.86e-24	12.3647	43.69	1.26033	CEP170P1///CEP170	centrosomal protein 170 pseudogene 1///centrosomal protein 170
244581_at	2.26e-22	5.88e-24	-12.3912	43.6871	-1.21868	ZBTB20	zinc finger and BTB domain containing 20
33646_g_at	2.46e-22	6.43e-24	12.3757	43.6759	1.33369	GM2A	GM2 ganglioside activator
217959_s_at	2.58e-22	6.78e-24	-12.3668	43.6756	-0.895928	MIR3656///TRAPPC4	microRNA 3656///trafficking protein particle complex 4
230491_at	2.64e-22	6.94e-24	-12.3627	43.6727	-1.40657
1556053_at	2.71e-22	7.14e-24	-12.3577	43.6488	-1.26664	DNAJC7	DnaJ heat shock protein family (Hsp40) member C7
219944_at	2.16e-22	5.62e-24	12.3992	43.6459	1.13811	CLIP4	CAP-Gly domain containing linker protein family member 4
241985_at	2.06e-22	5.32e-24	12.4086	43.6284	0.884596	JMY	junction mediating and regulatory protein, p53 cofactor
209062_x_at	2.76e-22	7.26e-24	12.3549	43.6112	1.05321	NCOA3	nuclear receptor coactivator 3
242932_at	2.81e-22	7.4e-24	-12.3515	43.6068	-1.64151
203880_at	2.81e-22	7.4e-24	-12.3515	43.5778	-0.952063	POPDC2///COX17	popeye domain containing 2///COX17, cytochrome c oxidase copper chaperone
207549_x_at	2.98e-22	7.88e-24	12.3408	43.5525	1.68614	CD46	CD46 molecule
200947_s_at	2.89e-22	7.63e-24	-12.3463	43.5494	-1.12017	GLUD1	glutamate dehydrogenase 1
221242_at	2.44e-22	6.38e-24	12.3771	43.5442	0.601215
230395_at	2.92e-22	7.72e-24	12.3442	43.544	1.04678	METTL9	methyltransferase like 9
207959_s_at	2.37e-22	6.19e-24	-12.3824	43.5251	-0.616385	DNAH9	dynein axonemal heavy chain 9
222716_s_at	3.09e-22	8.19e-24	-12.3342	43.5121	-1.10356	SNX24	sorting nexin 24
242338_at	2.56e-22	6.72e-24	12.3682	43.4739	1.20135	TMEM64	transmembrane protein 64
225565_at	3.23e-22	8.57e-24	12.3263	43.4711	0.939611	CREB1	cAMP responsive element binding protein 1
1556067_a_at	2.99e-22	7.93e-24	12.3397	43.4639	1.01412	KDM6B	lysine demethylase 6B
214585_s_at	3.27e-22	8.68e-24	12.3242	43.4508	0.767302	VPS52	VPS52, GARP complex subunit
1555904_at	3.17e-22	8.41e-24	-12.3296	43.438	-1.44242	FRY	FRY microtubule binding protein
222165_x_at	3.52e-22	9.38e-24	12.3109	43.3829	1.0698	C9orf16	chromosome 9 open reading frame 16
224646_x_at	2.98e-22	7.88e-24	12.3409	43.3663	4.14861	MIR675///H19	microRNA 675///H19, imprinted maternally expressed transcript (non-protein coding)
1557970_s_at	3.32e-22	8.82e-24	12.3213	43.3368	0.795437	RPS6KA2	ribosomal protein S6 kinase A2
233486_at	3.68e-22	9.85e-24	-12.3023	43.3275	-1.46162	LOC101928881	uncharacterized LOC101928881
203096_s_at	3.72e-22	9.95e-24	12.3006	43.3225	1.37832	RAPGEF2	Rap guanine nucleotide exchange factor 2
235086_at	2.95e-22	7.79e-24	12.3427	43.308	1.9155	THBS1	thrombospondin 1
244350_at	3.52e-22	9.38e-24	-12.3108	43.3011	-1.9948	MYO10	myosin X
228590_at	3.82e-22	1.02e-23	-12.2957	43.2916	-1.26154	PTCD3	pentatricopeptide repeat domain 3
238121_at	3.82e-22	1.03e-23	-12.2955	43.2891	-1.46373	GK5	glycerol kinase 5 (putative)
224965_at	3.47e-22	9.24e-24	12.3133	43.2752	1.11838	GNG2	G protein subunit gamma 2
37028_at	3.91e-22	1.05e-23	12.2914	43.2693	1.21871	PPP1R15A	protein phosphatase 1 regulatory subunit 15A
1560145_at	3.91e-22	1.05e-23	-12.2912	43.266	-1.35621	MKLN1	muskelin 1
201364_s_at	3.94e-22	1.06e-23	12.2896	43.2571	1.07846	OAZ2	ornithine decarboxylase antizyme 2
235406_x_at	3.89e-22	1.04e-23	-12.2925	43.2545	-0.971064	TMEM161B-AS1	TMEM161B antisense RNA 1
235653_s_at	3.8e-22	1.02e-23	-12.2969	43.2285	-1.36438	THAP6	THAP domain containing 6
218444_at	3.94e-22	1.06e-23	12.2895	43.2275	0.929167	ALG12	ALG12, alpha-1,6-mannosyltransferase
217282_at	3.08e-22	8.15e-24	-12.3349	43.2138	-0.729967	MAN1A2	mannosidase alpha class 1A member 2
1553150_at	2.18e-22	5.66e-24	12.3977	43.2113	0.894039	KDM1B	lysine demethylase 1B
241081_at	3.9e-22	1.05e-23	-12.2919	43.2105	-0.767867
1559119_at	3.64e-22	9.71e-24	12.3049	43.1995	1.07829
219722_s_at	4.13e-22	1.11e-23	-12.2812	43.1937	-2.40018	GDPD3	glycerophosphodiester phosphodiesterase domain containing 3
1570165_at	3.6e-22	9.61e-24	12.3066	43.1912	1.52304
202730_s_at	4.13e-22	1.12e-23	-12.2808	43.189	-1.87609	MIR4680///PDCD4	microRNA 4680///programmed cell death 4 (neoplastic transformation inhibitor)
235376_at	3.56e-22	9.5e-24	12.3086	43.1857	0.982917
201874_at	4.3e-22	1.16e-23	12.2738	43.1605	0.900623	MPZL1	myelin protein zero like 1
243594_x_at	4.42e-22	1.2e-23	-12.2686	43.1309	-1.76183	SPIRE2	spire type actin nucleation factor 2
239830_at	4.4e-22	1.19e-23	-12.2696	43.1249	-1.25169
232405_at	4.43e-22	1.2e-23	-12.2679	43.1219	-1.30076
204741_at	4.43e-22	1.2e-23	12.268	43.1192	0.826425	BICD1	BICD cargo adaptor 1
218190_s_at	3.82e-22	1.02e-23	-12.2958	43.114	-0.84711	UQCR10	ubiquinol-cytochrome c reductase, complex III subunit X
243449_at	4.39e-22	1.19e-23	-12.2698	43.0927	-0.62845
219456_s_at	4.04e-22	1.09e-23	12.2849	43.0868	1.00718	RIN3	Ras and Rab interactor 3
1558338_at	3.97e-22	1.07e-23	-12.2879	43.0695	-0.854244	SEMA6A	semaphorin 6A
217613_at	4.21e-22	1.14e-23	-12.2773	43.0402	-1.71182	TMEM144	transmembrane protein 144
236118_at	4.78e-22	1.3e-23	-12.2541	43.023	-2.76161	GATA6-AS1	GATA6 antisense RNA 1 (head to head)
226302_at	4.43e-22	1.21e-23	-12.2677	42.997	-2.2184	ATP8B1	ATPase phospholipid transporting 8B1
1560137_at	5.01e-22	1.37e-23	-12.2453	42.9968	-0.990288
229167_at	5.13e-22	1.41e-23	-12.2411	42.9804	-0.821034	PURA	purine rich element binding protein A
243999_at	4.65e-22	1.27e-23	12.2589	42.9785	1.52618	SLFN5	schlafen family member 5
1553488_at	4.45e-22	1.21e-23	-12.2667	42.9702	-0.847455	TEKT5	tektin 5
244312_at	5.14e-22	1.41e-23	-12.2406	42.9612	-1.56743
1570197_at	4.89e-22	1.34e-23	12.2496	42.9459	0.808029
231824_at	5.27e-22	1.45e-23	-12.2362	42.9385	-1.53005	LARP1B	La ribonucleoprotein domain family member 1B
244357_at	5.01e-22	1.37e-23	12.2453	42.9183	1.59708
227352_at	5.38e-22	1.48e-23	-12.2323	42.9138	-1.20636	SWSAP1	SWIM-type zinc finger 7 associated protein 1
211871_x_at	5.46e-22	1.5e-23	12.2298	42.8843	1.00736	GNB5	G protein subunit beta 5
232751_at	3.67e-22	9.8e-24	12.3032	42.8817	0.825892	RBBP9	RB binding protein 9, serine hydrolase
218260_at	5.72e-22	1.58e-23	12.2212	42.866	1.13202	DDA1	DET1 and DDB1 associated 1
241405_at	4.43e-22	1.2e-23	-12.2677	42.8635	-0.713134	TOB1-AS1	TOB1 antisense RNA 1
242616_at	4.39e-22	1.19e-23	12.2699	42.856	1.24717
209154_at	4.66e-22	1.27e-23	-12.2584	42.8538	-1.03694	P2RX5-TAX1BP3///TAX1BP3	P2RX5-TAX1BP3 readthrough (NMD candidate)///Tax1 binding protein 3
AFFX-HSAC07/X00351_M_at	4.65e-22	1.27e-23	12.2591	42.8454	1.02893	ACTB	actin beta
235543_at	5.8e-22	1.6e-23	-12.2186	42.8388	-1.14711	LOC102723779	uncharacterized LOC102723779
221942_s_at	5.73e-22	1.58e-23	12.2209	42.8352	3.16962	GUCY1A3	guanylate cyclase 1 soluble subunit alpha
235871_at	5.77e-22	1.59e-23	-12.2196	42.8332	-2.76035	LIPH	lipase H
201389_at	5.64e-22	1.55e-23	12.2238	42.8269	2.84826	ITGA5	integrin subunit alpha 5
237411_at	4.67e-22	1.27e-23	12.2581	42.8202	1.36049	ADAMTS6	ADAM metallopeptidase with thrombospondin type 1 motif 6
204058_at	5.89e-22	1.63e-23	-12.2158	42.8128	-2.48259	ME1	malic enzyme 1
200854_at	5.9e-22	1.63e-23	-12.2153	42.8103	-0.900263	NCOR1	nuclear receptor corepressor 1
228186_s_at	5.43e-22	1.49e-23	12.2306	42.8049	3.14552	RSPO3	R-spondin 3
223465_at	6.05e-22	1.68e-23	-12.2109	42.8009	-1.34418	COL4A3BP	collagen type IV alpha 3 binding protein
215434_x_at	6.19e-22	1.72e-23	12.2065	42.7789	1.23992	LOC102724250///NBPF26///NBPF19///NBPF10///NBPF15///NBPF11///NBPF1///NBPF14	neuroblastoma breakpoint family member 1///neuroblastoma breakpoint family member 26///neuroblastoma breakpoint family member 19///neuroblastoma breakpoint family member 10///neuroblastoma breakpoint family member 15///neuroblastoma breakpoint family member 11///neuroblastoma breakpoint family member 1///neuroblastoma breakpoint family member 14
232436_at	6.24e-22	1.74e-23	-12.2049	42.7697	-0.985882	ZNF274	zinc finger protein 274
212382_at	6.28e-22	1.75e-23	12.2038	42.7626	1.95786	TCF4	transcription factor 4
211849_s_at	4.83e-22	1.32e-23	12.2521	42.7433	0.862115	RNGTT	RNA guanylyltransferase and 5'-phosphatase
1555821_a_at	5.21e-22	1.43e-23	12.238	42.7321	0.837178	AKT1S1	AKT1 substrate 1
209380_s_at	6.38e-22	1.78e-23	-12.201	42.7243	-1.65698	ABCC5	ATP binding cassette subfamily C member 5
205967_at	6e-22	1.66e-23	-12.2123	42.7114	-1.62013	HIST2H4B///HIST4H4///HIST2H4A///HIST1H4L///HIST1H4E///HIST1H4B///HIST1H4H///HIST1H4C///HIST1H4J///HIST1H4K///HIST1H4F///HIST1H4D///HIST1H4A///HIST1H4I	histone cluster 2, H4b///histone cluster 4, H4///histone cluster 2, H4a///histone cluster 1, H4l///histone cluster 1, H4e///histone cluster 1, H4b///histone cluster 1, H4h///histone cluster 1, H4c///histone cluster 1, H4j///histone cluster 1, H4k///histone cluster 1, H4f///histone cluster 1, H4d///histone cluster 1, H4a///histone cluster 1, H4i
228115_at	6.58e-22	1.83e-23	-12.1954	42.7049	-2.37756	GAREM1	GRB2 associated regulator of MAPK1 subtype 1
215114_at	6.62e-22	1.85e-23	-12.194	42.6688	-1.06031	SENP3	SUMO1/sentrin/SMT3 specific peptidase 3
206324_s_at	6.87e-22	1.92e-23	-12.1872	42.6672	-1.20001	DAPK2	death associated protein kinase 2
209023_s_at	6.95e-22	1.95e-23	12.1852	42.6574	1.26663	STAG2	stromal antigen 2
225924_at	6.84e-22	1.91e-23	-12.1882	42.6461	-1.38872	FNIP2	folliculin interacting protein 2
207863_at	6.08e-22	1.68e-23	12.21	42.6362	0.734739	ADPRH	ADP-ribosylarginine hydrolase
241689_at	6.91e-22	1.94e-23	-12.1861	42.6223	-1.25831	METTL14	methyltransferase like 14
214979_at	6.16e-22	1.71e-23	-12.2075	42.6081	-0.992429
213125_at	6.98e-22	1.96e-23	12.1841	42.5878	2.45565	OLFML2B	olfactomedin like 2B
65585_at	7.07e-22	1.99e-23	12.1817	42.5861	1.33764	FAM86DP///FAM86B2///FAM86FP///FAM86B1///FAM86C1	family with sequence similarity 86, member D, pseudogene///family with sequence similarity 86 member B2///family with sequence similarity 86, member A pseudogene///family with sequence similarity 86 member B1///family with sequence similarity 86 member C1
230164_at	6.99e-22	1.96e-23	12.1838	42.5787	0.805239	ZNF621	zinc finger protein 621
210022_at	7.5e-22	2.12e-23	12.1707	42.5758	0.654678	PCGF1	polycomb group ring finger 1
234584_s_at	7.3e-22	2.05e-23	12.176	42.567	0.798037	ATE1	arginyltransferase 1
236819_at	5.51e-22	1.52e-23	12.2279	42.5617	0.662015	PTBP1	polypyrimidine tract binding protein 1
201346_at	7.32e-22	2.06e-23	-12.1752	42.5578	-1.13435	ADIPOR2	adiponectin receptor 2
201147_s_at	7.32e-22	2.06e-23	12.1751	42.5558	2.50082	TIMP3	TIMP metallopeptidase inhibitor 3
234317_s_at	7.59e-22	2.15e-23	-12.1684	42.5515	-1.57252	STOX2	storkhead box 2
202363_at	6.65e-22	1.86e-23	12.1931	42.5487	3.04444	SPOCK1	sparc/osteonectin, cwcv and kazal-like domains proteoglycan (testican) 1
1560264_at	6.52e-22	1.82e-23	-12.197	42.541	-1.50468
206709_x_at	7.77e-22	2.2e-23	-12.1642	42.535	-0.971634	GPT	glutamic--pyruvic transaminase
1563482_at	6.86e-22	1.92e-23	12.1877	42.5217	0.778061
222896_at	7.93e-22	2.25e-23	-12.1602	42.5064	-1.85109	TMEM38A	transmembrane protein 38A
201288_at	7.83e-22	2.22e-23	12.1626	42.506	1.76138	ARHGDIB	Rho GDP dissociation inhibitor beta
209949_at	7.52e-22	2.12e-23	12.1701	42.4876	1.86766	NCF2	neutrophil cytosolic factor 2
229942_at	7.05e-22	1.98e-23	12.1822	42.4702	1.87182	BNC2	basonuclin 2
201545_s_at	8.24e-22	2.34e-23	-12.1531	42.4672	-1.11264	BCL2L2-PABPN1///PABPN1	BCL2L2-PABPN1 readthrough///poly(A) binding protein nuclear 1
201046_s_at	8.24e-22	2.35e-23	12.153	42.462	1.02331	RAD23A	RAD23 homolog A, nucleotide excision repair protein
244055_at	7.97e-22	2.26e-23	12.1594	42.4561	0.92835
235190_at	8.2e-22	2.33e-23	-12.1541	42.4463	-1.43689
224035_s_at	7.32e-22	2.06e-23	12.1752	42.4419	0.787284	BCL2L13	BCL2 like 13
227697_at	8.49e-22	2.42e-23	12.1478	42.4281	2.32154	SOCS3	suppressor of cytokine signaling 3
1558094_s_at	8.55e-22	2.44e-23	-12.1463	42.4196	-1.02163	CCDC174	coiled-coil domain containing 174
237212_at	7.59e-22	2.15e-23	-12.1683	42.4166	-1.61543
202450_s_at	8.6e-22	2.46e-23	12.145	42.4136	2.41489	CTSK	cathepsin K
204002_s_at	8.8e-22	2.52e-23	-12.1409	42.4013	-1.08841	ICA1	islet cell autoantigen 1
233888_s_at	8.98e-22	2.58e-23	12.1368	42.3755	1.26916	SRGAP1	SLIT-ROBO Rho GTPase activating protein 1
215464_s_at	8.55e-22	2.44e-23	-12.1465	42.3598	-1.0497	P2RX5-TAX1BP3///TAX1BP3///P2RX5	P2RX5-TAX1BP3 readthrough (NMD candidate)///Tax1 binding protein 3///purinergic receptor P2X 5
219755_at	7.43e-22	2.1e-23	12.1724	42.3558	0.774688	CBX8	chromobox 8
212640_at	8.9e-22	2.55e-23	-12.1387	42.3456	-1.24561	HACD2	3-hydroxyacyl-CoA dehydratase 2
1568836_at	5.09e-22	1.39e-23	12.2426	42.3419	0.748155	CLK4	CDC like kinase 4
1562228_s_at	8.95e-22	2.56e-23	12.1378	42.3331	0.910591	PDE5A	phosphodiesterase 5A
212320_at	8.98e-22	2.58e-23	12.1367	42.3186	1.10283	TUBB	tubulin beta class I
211981_at	9.48e-22	2.73e-23	12.1268	42.3183	2.64988	COL4A1	collagen type IV alpha 1 chain
223025_s_at	9.34e-22	2.69e-23	12.1297	42.317	1.09436	AP1M1	adaptor related protein complex 1 mu 1 subunit
201403_s_at	7.71e-22	2.18e-23	-12.1654	42.3164	-1.16331	MGST3	microsomal glutathione S-transferase 3
1559590_at	8.23e-22	2.34e-23	-12.1533	42.2994	-1.98158	CHDH	choline dehydrogenase
1553957_at	9.68e-22	2.79e-23	-12.1229	42.2978	-0.797019	ZNF564	zinc finger protein 564
226304_at	7.9e-22	2.24e-23	12.1611	42.2964	3.23437	HSPB6	heat shock protein family B (small) member 6
1552295_a_at	9.62e-22	2.78e-23	12.1241	42.2834	1.0704	SLC39A13	solute carrier family 39 member 13
1569369_at	9.23e-22	2.65e-23	-12.1318	42.2767	-1.64827	ZFYVE28	zinc finger FYVE-type containing 28
235604_x_at	8.97e-22	2.57e-23	-12.1372	42.2595	-1.35474	ZNF493	zinc finger protein 493
1566134_at	8.97e-22	2.57e-23	12.1374	42.2574	0.806758	CARHSP1	calcium regulated heat stable protein 1
1553691_at	6.16e-22	1.71e-23	12.2075	42.2485	1.00972	B3GALNT2	beta-1,3-N-acetylgalactosaminyltransferase 2
233073_at	8.17e-22	2.32e-23	12.1548	42.2434	1.47561
1557049_at	8.7e-22	2.49e-23	12.143	42.2314	1.49735	BTBD19	BTB domain containing 19
44654_at	1.02e-21	2.96e-23	12.1132	42.231	0.941357	G6PC3	glucose-6-phosphatase catalytic subunit 3
211574_s_at	1.04e-21	3e-23	12.1105	42.2247	1.61913	CD46	CD46 molecule
228503_at	9.14e-22	2.63e-23	-12.1336	42.2175	-1.73389	RPS6KA6	ribosomal protein S6 kinase A6
201041_s_at	1.05e-21	3.03e-23	12.1089	42.1855	2.44422	DUSP1	dual specificity phosphatase 1
239188_at	1.07e-21	3.11e-23	-12.1046	42.1737	-0.930146	PPP2R3C	protein phosphatase 2 regulatory subunit B''gamma
229909_at	1.09e-21	3.15e-23	-12.1021	42.164	-2.11993	B4GALNT3	beta-1,4-N-acetyl-galactosaminyltransferase 3
241667_x_at	1.09e-21	3.15e-23	-12.1023	42.132	-0.842053
221529_s_at	1.14e-21	3.3e-23	12.0941	42.1313	2.12957	PLVAP	plasmalemma vesicle associated protein
239339_at	1.07e-21	3.09e-23	-12.1054	42.1264	-1.15386	ZNF397	zinc finger protein 397
214927_at	9.48e-22	2.73e-23	12.1269	42.1183	2.61042	ITGBL1	integrin subunit beta like 1
232411_at	7.16e-22	2.01e-23	-12.1793	42.1092	-0.721744	KCNJ6	potassium voltage-gated channel subfamily J member 6
230466_s_at	1.17e-21	3.42e-23	12.0881	42.0953	2.26902	RASSF3	Ras association domain family member 3
243031_at	9.36e-22	2.7e-23	12.1291	42.095	1.15428
202087_s_at	1.16e-21	3.39e-23	12.0896	42.0926	1.89541	CTSL	cathepsin L
203973_s_at	1.15e-21	3.36e-23	12.0912	42.0875	1.52075	CEBPD	CCAAT/enhancer binding protein delta
232371_at	1.15e-21	3.36e-23	-12.0913	42.0804	-1.61843	2026-03-07	membrane associated ring-CH-type finger 7
227982_at	1.19e-21	3.48e-23	-12.0851	42.076	-1.5369	SEPSECS	Sep (O-phosphoserine) tRNA:Sec (selenocysteine) tRNA synthase
205119_s_at	1.17e-21	3.42e-23	12.0883	42.074	2.21158	FPR1	formyl peptide receptor 1
229369_at	1.16e-21	3.39e-23	-12.0895	42.0636	-3.12565	VSIG2	V-set and immunoglobulin domain containing 2
219632_s_at	1.2e-21	3.53e-23	-12.0829	42.0594	-1.19612	SHPK///TRPV1	sedoheptulokinase///transient receptor potential cation channel subfamily V member 1
207524_at	1.15e-21	3.33e-23	12.0927	42.047	0.895096	MIR6132///ST7-OT3///ST7	microRNA 6132///ST7 overlapping transcript 3///suppression of tumorigenicity 7
204264_at	1.22e-21	3.58e-23	-12.0802	42.0462	-1.34363	CPT2	carnitine palmitoyltransferase 2
208916_at	1.22e-21	3.57e-23	12.0806	42.0458	1.23805	SLC1A5	solute carrier family 1 member 5
231865_at	1.15e-21	3.34e-23	12.0922	42.0313	0.95275	NCKAP5L	NCK associated protein 5 like
235889_at	1.24e-21	3.66e-23	-12.0764	42.0298	-1.00589	RSPH3	radial spoke 3 homolog
224030_s_at	1.05e-21	3.03e-23	-12.1091	42.0102	-0.909219	TCAF1	TRPM8 channel associated factor 1
223875_s_at	1.25e-21	3.7e-23	-12.0749	42.006	-0.99508	EPC1	enhancer of polycomb homolog 1
212900_at	1.22e-21	3.58e-23	-12.0801	42.0058	-1.24345	SEC24A	SEC24 homolog A, COPII coat complex component
1562497_at	1.07e-21	3.11e-23	12.1044	41.9977	1.28089	MKL2	MKL1/myocardin like 2
239120_at	1.22e-21	3.59e-23	-12.08	41.994	-1.80026	TMEM51-AS1	TMEM51 antisense RNA 1
1558546_at	1.29e-21	3.82e-23	-12.0691	41.989	-0.656047	DNASE1	deoxyribonuclease 1
227991_x_at	1.32e-21	3.89e-23	-12.0659	41.9693	-0.903413	ZBTB43	zinc finger and BTB domain containing 43
244732_at	1.23e-21	3.63e-23	-12.0779	41.9663	-1.09782
1566544_at	8.56e-22	2.44e-23	-12.1459	41.9398	-0.541488	PPP5D1	PPP5 tetratricopeptide repeat domain containing 1
221473_x_at	1.35e-21	3.99e-23	12.0617	41.9264	1.18647	SERINC3	serine incorporator 3
236072_at	1.32e-21	3.91e-23	-12.065	41.9241	-1.5608
222308_x_at	1.06e-21	3.07e-23	-12.1065	41.9221	-0.81549
226596_x_at	1.37e-21	4.08e-23	-12.0577	41.9167	-1.61199	UMAD1	UBAP1-MVB12-associated (UMA) domain containing 1
202850_at	1.27e-21	3.76e-23	-12.0718	41.916	-1.32011	ABCD3	ATP binding cassette subfamily D member 3
1554287_at	1.37e-21	4.08e-23	-12.0579	41.9155	-1.93607	TRIM4	tripartite motif containing 4
1556057_s_at	1.36e-21	4.04e-23	-12.0595	41.9035	-2.69817	NEUROD1	neuronal differentiation 1
226171_at	1.4e-21	4.18e-23	-12.0537	41.8949	-1.28145	ZDHHC3	zinc finger DHHC-type containing 3
208452_x_at	1.27e-21	3.76e-23	12.072	41.8746	0.784895	MYO9B	myosin IXB
236439_at	1.19e-21	3.49e-23	12.0847	41.8707	2.02218	LOC106146153	uncharacterized lncRNA LOC106146153
230559_x_at	1.43e-21	4.27e-23	-12.0501	41.8633	-2.40707	FGD4	FYVE, RhoGEF and PH domain containing 4
220028_at	1.27e-21	3.73e-23	12.073	41.861	0.887182	ACVR2B	activin A receptor type 2B
217448_s_at	1.36e-21	4.04e-23	12.0597	41.8544	0.981258	TOX4	TOX high mobility group box family member 4
242980_at	6.6e-22	1.84e-23	12.1946	41.8478	0.390562	COMMD10	COMM domain containing 10
200772_x_at	1.16e-21	3.37e-23	-12.0905	41.8411	-0.814544	LOC100506248///MIR1244-2///MIR1244-3///MIR1244-1///LOC728026///PTMA	prothymosin alpha///microRNA 1244-2///microRNA 1244-3///microRNA 1244-1///prothymosin alpha-like///prothymosin, alpha
205874_at	1.48e-21	4.41e-23	-12.0443	41.8298	-2.63295	ITPKA	inositol-trisphosphate 3-kinase A
225876_at	1.51e-21	4.5e-23	-12.041	41.82	-0.999659	NIPAL3	NIPA like domain containing 3
238044_at	1.48e-21	4.43e-23	-12.0437	41.8151	-1.20886
228777_at	1.46e-21	4.36e-23	-12.0463	41.8102	-1.24746	KBTBD3	kelch repeat and BTB domain containing 3
233231_at	1.32e-21	3.92e-23	12.0646	41.7715	1.12524
206026_s_at	1.38e-21	4.12e-23	12.0562	41.757	2.32964	TNFAIP6	TNF alpha induced protein 6
1568656_at	1.2e-21	3.51e-23	-12.0839	41.7421	-0.726176	LOC105375677	uncharacterized LOC105375677
228026_at	1.63e-21	4.89e-23	-12.0267	41.7409	-1.19387	SIKE1	suppressor of IKBKE 1
235821_at	1.22e-21	3.59e-23	12.0796	41.7377	1.89695	WISP1	WNT1 inducible signaling pathway protein 1
235531_at	1.64e-21	4.92e-23	-12.0256	41.7289	-0.73174
210966_x_at	1.65e-21	4.97e-23	12.0241	41.7271	0.842504	LARP1	La ribonucleoprotein domain family member 1
231109_at	1.43e-21	4.26e-23	12.0503	41.713	1.56099
231408_at	1.6e-21	4.8e-23	-12.03	41.7125	-1.47449	TMEM92	transmembrane protein 92
243524_at	1.69e-21	5.07e-23	12.0204	41.7006	1.12121
217667_at	1.62e-21	4.84e-23	-12.0285	41.6927	-1.53317	SEC14L1P1	SEC14 like 1 pseudogene 1
244687_at	1.74e-21	5.23e-23	-12.0151	41.6717	-1.25359	DBT	dihydrolipoamide branched chain transacylase E2
1554018_at	1.24e-21	3.65e-23	12.0768	41.6671	1.94731	GPNMB	glycoprotein nmb
226140_s_at	1.7e-21	5.11e-23	-12.019	41.6507	-1.45542	OTUD1	OTU deubiquitinase 1
215079_at	1.18e-21	3.46e-23	12.086	41.6289	1.00417
238087_at	1.75e-21	5.28e-23	-12.0135	41.6275	-0.757461	RTCA	RNA 3'-terminal phosphate cyclase
227788_at	1.63e-21	4.87e-23	12.0272	41.6208	0.693215	USP13	ubiquitin specific peptidase 13 (isopeptidase T-3)
238912_x_at	1.82e-21	5.49e-23	-12.0069	41.6184	-0.954652	C9orf85	chromosome 9 open reading frame 85
241473_at	1.24e-21	3.66e-23	12.0765	41.6168	1.77925
215099_s_at	1.61e-21	4.82e-23	12.029	41.6147	0.949559	RXRB	retinoid X receptor beta
226437_at	1.8e-21	5.45e-23	12.0082	41.611	1.12537	YIF1B	Yip1 interacting factor homolog B, membrane trafficking protein
204507_s_at	1.88e-21	5.69e-23	-12.0007	41.5857	-1.87308	PPP3R1	protein phosphatase 3 regulatory subunit B, alpha
223063_at	1.89e-21	5.71e-23	11.9999	41.5814	1.56469	C1orf198	chromosome 1 open reading frame 198
210281_s_at	1.73e-21	5.21e-23	12.0159	41.5717	1.39223	ZMYM2	zinc finger MYM-type containing 2
213397_x_at	1.7e-21	5.1e-23	-12.0195	41.5678	-1.96067	RNASE4	ribonuclease A family member 4
1558695_at	1.93e-21	5.85e-23	-11.9959	41.5594	-1.66785
212099_at	1.93e-21	5.86e-23	11.9955	41.5464	2.81167	RHOB	ras homolog family member B
242229_at	1.97e-21	5.97e-23	-11.9924	41.5381	-1.82368	NAPEPLD	N-acyl phosphatidylethanolamine phospholipase D
212005_at	2.02e-21	6.16e-23	11.9871	41.5157	0.839587	SZRD1	SUZ RNA binding domain containing 1
201721_s_at	1.98e-21	6.03e-23	11.9907	41.5091	1.96866	LAPTM5	lysosomal protein transmembrane 5
234077_at	1.99e-21	6.06e-23	-11.9897	41.4975	-0.78481
243149_at	2.03e-21	6.2e-23	11.9859	41.487	1.38126
227016_at	2.09e-21	6.39e-23	-11.9808	41.4768	-1.16858	ERICH1	glutamate rich 1
210868_s_at	2.06e-21	6.27e-23	-11.984	41.4712	-3.10181	ELOVL6	ELOVL fatty acid elongase 6
230621_at	2.11e-21	6.44e-23	11.9793	41.4695	1.59376	IAH1	isoamyl acetate-hydrolyzing esterase 1 homolog
235733_at	1.71e-21	5.15e-23	12.0179	41.437	1.79376	GXYLT2	glucoside xylosyltransferase 2
212365_at	2.19e-21	6.69e-23	11.9728	41.4329	1.40808	MYO1B	myosin IB
221599_at	2.18e-21	6.68e-23	-11.9731	41.4291	-1.25459	AAMDC	adipogenesis associated Mth938 domain containing
236211_at	2.18e-21	6.68e-23	-11.9731	41.4222	-1.81462	RAB40B	RAB40B, member RAS oncogene family
240990_at	1.74e-21	5.23e-23	-12.0152	41.4155	-1.04891	RAB5A	RAB5A, member RAS oncogene family
213023_at	2.02e-21	6.16e-23	11.987	41.4077	1.21728	UTRN	utrophin
210818_s_at	1.49e-21	4.44e-23	12.0431	41.4058	0.935969	GRIK1-AS2///BACH1	GRIK1 antisense RNA 2///BTB domain and CNC homolog 1
217554_at	1.93e-21	5.86e-23	11.9956	41.3631	0.823751
233642_s_at	2.32e-21	7.09e-23	-11.9627	41.3608	-0.939401	HEATR5B	HEAT repeat containing 5B
216838_at	1.81e-21	5.45e-23	12.008	41.35	0.702795	LINC01278	long intergenic non-protein coding RNA 1278
209890_at	2.39e-21	7.32e-23	-11.9573	41.3306	-1.88404	TSPAN5	tetraspanin 5
1559413_at	2.14e-21	6.55e-23	-11.9764	41.3152	-1.52397	TCP11L2	t-complex 11 like 2
236829_at	2.46e-21	7.54e-23	-11.9523	41.3113	-0.864381
212087_s_at	2.46e-21	7.57e-23	11.9517	41.3073	1.08194	ERAL1	Era like 12S mitochondrial rRNA chaperone 1
238743_at	1.81e-21	5.46e-23	12.0076	41.2725	1.01081
201785_at	1.99e-21	6.07e-23	-11.9896	41.2518	-2.08631	RNASE1	ribonuclease A family member 1, pancreatic
225370_at	2.71e-21	8.36e-23	11.9345	41.2071	0.788051	PYGO2	pygopus family PHD finger 2
220456_at	1.89e-21	5.73e-23	-11.9993	41.2068	-0.791574	SPTLC3	serine palmitoyltransferase long chain base subunit 3
230409_at	2.57e-21	7.89e-23	-11.9443	41.2021	-1.33609	MAGI3	membrane associated guanylate kinase, WW and PDZ domain containing 3
221103_s_at	2.68e-21	8.24e-23	-11.937	41.1954	-2.06232	CFAP44	cilia and flagella associated protein 44
226732_at	2.77e-21	8.54e-23	-11.9308	41.1882	-0.738169	RBM33	RNA binding motif protein 33
243216_x_at	2.72e-21	8.39e-23	-11.9339	41.1769	-1.0127
1552365_at	2.7e-21	8.31e-23	-11.9355	41.1738	-3.92964	SCIN	scinderin
237038_at	2.35e-21	7.19e-23	-11.9605	41.165	-0.910357	CXCL14	C-X-C motif chemokine ligand 14
216855_s_at	2.64e-21	8.13e-23	11.9392	41.1516	0.964758	HNRNPU	heterogeneous nuclear ribonucleoprotein U
213552_at	2.94e-21	9.11e-23	-11.9197	41.1206	-1.54311	GLCE	glucuronic acid epimerase
242576_x_at	2.96e-21	9.16e-23	-11.9187	41.1137	-1.2491
236367_at	2.89e-21	8.94e-23	11.9229	41.0537	0.967303	SMG7	SMG7, nonsense mediated mRNA decay factor
232288_at	3.05e-21	9.48e-23	-11.9129	41.0517	-1.22063	LOC102724985///PDXDC2P///PDXDC1	pyridoxal-dependent decarboxylase domain-containing protein 1///pyridoxal dependent decarboxylase domain containing 2, pseudogene///pyridoxal dependent decarboxylase domain containing 1
212682_s_at	3.2e-21	9.94e-23	11.9048	41.0359	0.854263	LMF2	lipase maturation factor 2
240262_at	3.2e-21	9.95e-23	-11.9045	41.0293	-1.69735
1554569_a_at	2.4e-21	7.37e-23	11.9561	41.014	0.759003	CELF2	CUGBP, Elav-like family member 2
212119_at	3.26e-21	1.02e-22	11.9009	41.0054	1.59207	RHOQ	ras homolog family member Q
243407_at	3.17e-21	9.84e-23	-11.9065	40.9855	-1.14118	MFSD8	major facilitator superfamily domain containing 8
214813_at	3.34e-21	1.04e-22	-11.8965	40.9848	-1.09809	ZNF75D	zinc finger protein 75D
205750_at	3.36e-21	1.05e-22	-11.8954	40.9836	-1.02943	BPHL	biphenyl hydrolase like
200965_s_at	2.94e-21	9.1e-23	-11.9198	40.9815	-1.61301	ABLIM1	actin binding LIM protein 1
220946_s_at	3.04e-21	9.44e-23	-11.9137	40.9682	-1.27027	SETD2	SET domain containing 2
231635_x_at	3.29e-21	1.03e-22	-11.8992	40.9637	-0.823896	RNF31	ring finger protein 31
1561965_at	2.57e-21	7.91e-23	-11.944	40.9584	-1.07917	SNRPB2	small nuclear ribonucleoprotein polypeptide B2
225894_at	2.78e-21	8.6e-23	11.9297	40.9396	3.38744	SYNPO2	synaptopodin 2
210540_s_at	3.45e-21	1.08e-22	-11.8906	40.9316	-1.66516	B4GALT4	beta-1,4-galactosyltransferase 4
242836_at	2.84e-21	8.76e-23	11.9264	40.924	2.43942
234665_x_at	3.52e-21	1.1e-22	11.8871	40.8976	0.892397	HHLA3	HERV-H LTR-associating 3
218730_s_at	3.04e-21	9.42e-23	11.9139	40.8873	3.83812	OGN	osteoglycin
1558654_at	2.69e-21	8.27e-23	-11.9363	40.883	-0.714009	PPM1H	protein phosphatase, Mg2+/Mn2+ dependent 1H
202201_at	3.44e-21	1.07e-22	-11.8914	40.8747	-1.27501	BLVRB	biliverdin reductase B
200975_at	3.61e-21	1.13e-22	11.8825	40.8695	1.05825	PPT1	palmitoyl-protein thioesterase 1
235450_at	3.72e-21	1.17e-22	-11.8771	40.8578	-1.49291	FBXL4	F-box and leucine rich repeat protein 4
211299_s_at	3.66e-21	1.15e-22	11.8802	40.8549	0.97167	FLOT2	flotillin 2
235466_s_at	3.81e-21	1.2e-22	-11.8727	40.8498	-1.41704	LOC102724017	uncharacterized LOC102724017
217349_s_at	3.24e-21	1.01e-22	11.9023	40.8475	0.804272	PRICKLE3	prickle planar cell polarity protein 3
211893_x_at	3.09e-21	9.6e-23	11.9108	40.8474	1.02507	CD6	CD6 molecule
1559870_at	3.29e-21	1.03e-22	11.8991	40.8311	0.856311	LOC100129129	uncharacterized LOC100129129
217891_at	3.91e-21	1.23e-22	11.8678	40.8258	1.1211	C16orf58	chromosome 16 open reading frame 58
220030_at	3.81e-21	1.2e-22	-11.8726	40.8226	-3.79498	STYK1	serine/threonine/tyrosine kinase 1
211769_x_at	3.86e-21	1.22e-22	11.8701	40.8163	1.1399	SERINC3	serine incorporator 3
227981_at	3.97e-21	1.25e-22	-11.8653	40.806	-0.756694	CYB561D1	cytochrome b561 family member D1
230113_at	3.73e-21	1.17e-22	-11.8769	40.7963	-0.909407	MBNL3	muscleblind like splicing regulator 3
218791_s_at	4.07e-21	1.29e-22	-11.8605	40.7828	-1.10858	KATNBL1	katanin regulatory subunit B1 like 1
218763_at	4.08e-21	1.29e-22	-11.8601	40.7726	-0.803432	STX18	syntaxin 18
211372_s_at	3.86e-21	1.21e-22	-11.8704	40.7593	-3.5677	IL1R2	interleukin 1 receptor type 2
222115_x_at	4.05e-21	1.28e-22	11.8614	40.7541	0.836905	GLYR1	glyoxylate reductase 1 homolog
225353_s_at	4.16e-21	1.32e-22	11.8563	40.7454	1.99319	C1QC	complement C1q C chain
208784_s_at	4.33e-21	1.37e-22	11.8494	40.7207	1.22465	KLHDC3	kelch domain containing 3
216396_s_at	4.23e-21	1.34e-22	-11.8535	40.719	-1.33346	EI24	EI24, autophagy associated transmembrane protein
238455_at	3.77e-21	1.18e-22	11.8749	40.6966	2.06436	PLXDC2	plexin domain containing 2
1554999_at	3.28e-21	1.02e-22	-11.8999	40.6868	-0.905202	RASGEF1B	RasGEF domain family member 1B
239136_at	4.42e-21	1.4e-22	-11.8454	40.68	-1.49295	UNC5B-AS1	UNC5B antisense RNA 1
218468_s_at	4.38e-21	1.39e-22	11.8472	40.6649	4.59092	GREM1	gremlin 1, DAN family BMP antagonist
235607_at	3.99e-21	1.26e-22	-11.864	40.6516	-1.10688	LOC101928963	uncharacterized LOC101928963
226168_at	4.59e-21	1.46e-22	-11.8386	40.6507	-0.828796	ZFAND2B	zinc finger AN1-type containing 2B
205437_at	4.59e-21	1.46e-22	-11.8387	40.6457	-1.16556	ZNF211	zinc finger protein 211
200604_s_at	4.69e-21	1.5e-22	11.8344	40.6289	1.13808	PRKAR1A	protein kinase cAMP-dependent type I regulatory subunit alpha
1552719_at	4.61e-21	1.47e-22	-11.8378	40.6217	-1.10571	CASC4	cancer susceptibility candidate 4
243495_s_at	4.44e-21	1.41e-22	11.8445	40.6191	2.34162	ZNF652	zinc finger protein 652
202240_at	4.27e-21	1.35e-22	11.8517	40.6152	1.49027	PLK1	polo like kinase 1
232000_at	4.79e-21	1.53e-22	-11.8309	40.6059	-1.69555	TTC39B	tetratricopeptide repeat domain 39B
1564164_at	4.42e-21	1.41e-22	11.8452	40.5729	1.69784	DENND1B	DENN domain containing 1B
1561056_a_at	3.91e-21	1.23e-22	11.8679	40.5585	0.885969
212744_at	5.05e-21	1.61e-22	-11.8214	40.558	-0.954419	BBS4	Bardet-Biedl syndrome 4
214831_at	4.63e-21	1.48e-22	11.8368	40.5384	0.914414	ELK4	ELK4, ETS transcription factor
230328_at	5.12e-21	1.64e-22	-11.8187	40.5372	-0.88888	LOC101930306///RRN3P1///RRN3P2///RRN3	uncharacterized LOC101930306///RRN3 homolog, RNA polymerase I transcription factor pseudogene 1///RRN3 homolog, RNA polymerase I transcription factor pseudogene 2///RRN3 homolog, RNA polymerase I transcription factor
228567_at	5.19e-21	1.66e-22	-11.8163	40.5273	-1.10787	GAN	gigaxonin
204777_s_at	5.06e-21	1.62e-22	-11.8211	40.527	-3.07436	MAL	mal, T-cell differentiation protein
208063_s_at	4.94e-21	1.58e-22	-11.8256	40.5193	-3.99913	CAPN9	calpain 9
204658_at	5.25e-21	1.69e-22	-11.8138	40.4912	-0.930438	TRA2A	transformer 2 alpha homolog
213686_at	5.4e-21	1.74e-22	-11.8086	40.4823	-1.21125	VPS13A	vacuolar protein sorting 13 homolog A
214266_s_at	5e-21	1.6e-22	11.823	40.4517	1.91592	PDLIM7	PDZ and LIM domain 7
237009_at	3.9e-21	1.23e-22	11.8684	40.4402	1.77065
236116_at	5.58e-21	1.8e-22	-11.8027	40.4125	-0.966983
215684_s_at	5.83e-21	1.88e-22	-11.7953	40.4006	-1.08008	ASCC2	activating signal cointegrator 1 complex subunit 2
242635_s_at	5.87e-21	1.9e-22	-11.7938	40.388	-2.19054	NAPEPLD	N-acyl phosphatidylethanolamine phospholipase D
1563452_at	4.42e-21	1.4e-22	11.8453	40.3791	1.07133	AVL9	AVL9 cell migration associated
1568648_a_at	4.11e-21	1.3e-22	-11.8586	40.3692	-0.790464	LOC100505851	uncharacterized LOC100505851
244700_at	5.33e-21	1.72e-22	-11.811	40.3556	-1.29972	SEC61B	Sec61 translocon beta subunit
232181_at	6.18e-21	2e-22	-11.7847	40.3428	-1.36609	PPARGC1B	PPARG coactivator 1 beta
231944_at	6.1e-21	1.97e-22	-11.787	40.3407	-2.90393	ERO1B	endoplasmic reticulum oxidoreductase 1 beta
224672_x_at	5.37e-21	1.73e-22	-11.8098	40.3194	-0.615163	MESDC2	mesoderm development candidate 2
222263_at	6.34e-21	2.05e-22	-11.78	40.3149	-0.858729	SLC35E1	solute carrier family 35 member E1
225267_at	6.35e-21	2.06e-22	11.7796	40.3099	0.997273	KPNA4	karyopherin subunit alpha 4
224576_at	5.83e-21	1.88e-22	-11.795	40.3091	-1.08738	ERGIC1	endoplasmic reticulum-golgi intermediate compartment 1
228972_at	6.4e-21	2.08e-22	-11.7781	40.3065	-1.13369	PITPNA-AS1	PITPNA antisense RNA 1
241060_x_at	6.28e-21	2.03e-22	-11.7817	40.2948	-2.33497
224659_at	6.55e-21	2.13e-22	11.774	40.2759	1.10283	SEPN1	selenoprotein N, 1
202326_at	6.52e-21	2.12e-22	11.7748	40.2755	1.10476	EHMT2	euchromatic histone lysine methyltransferase 2
213839_at	6.63e-21	2.16e-22	-11.7715	40.2605	-1.60467	CLMN	calmin
230151_at	6.66e-21	2.17e-22	-11.7706	40.2508	-1.30567	SPRYD7	SPRY domain containing 7
1559042_at	5.17e-21	1.66e-22	-11.8169	40.2333	-0.893626	NDUFB6	NADH:ubiquinone oxidoreductase subunit B6
201801_s_at	6.7e-21	2.19e-22	11.7693	40.2241	1.99381	SLC29A1	solute carrier family 29 member 1 (Augustine blood group)
234039_at	6.25e-21	2.02e-22	11.7827	40.2235	0.738013	TANC1	tetratricopeptide repeat, ankyrin repeat and coiled-coil containing 1
1554794_a_at	4.97e-21	1.59e-22	11.8242	40.2231	0.952429	UBE3C	ubiquitin protein ligase E3C
211580_s_at	5.38e-21	1.73e-22	11.8093	40.2096	0.984325	PIK3R3	phosphoinositide-3-kinase regulatory subunit 3
201742_x_at	6.93e-21	2.27e-22	11.763	40.2017	0.971786	SRSF1	serine and arginine rich splicing factor 1
242258_at	5.25e-21	1.69e-22	-11.8137	40.2015	-0.877447
207071_s_at	6.91e-21	2.26e-22	-11.764	40.2011	-1.03256	ACO1	aconitase 1
202334_s_at	6.91e-21	2.26e-22	-11.7637	40.1969	-0.956793	UBE2B	ubiquitin conjugating enzyme E2 B
201109_s_at	6.97e-21	2.28e-22	11.762	40.1943	3.10608	THBS1	thrombospondin 1
201339_s_at	6.4e-21	2.07e-22	-11.7783	40.1747	-1.14796	SCP2	sterol carrier protein 2
226589_at	7.19e-21	2.35e-22	11.7566	40.1731	0.936374	TMEM192	transmembrane protein 192
225332_at	7.23e-21	2.37e-22	-11.7555	40.1711	-1.2981	OIP5-AS1	OIP5 antisense RNA 1
1562053_at	5.15e-21	1.65e-22	-11.8177	40.1668	-0.901097	LOC101930370	uncharacterized LOC101930370
203472_s_at	6.66e-21	2.17e-22	11.7707	40.1667	1.28646	SLCO2B1	solute carrier organic anion transporter family member 2B1
220580_at	5.23e-21	1.68e-22	11.8147	40.1566	1.01128	BICC1	BicC family RNA binding protein 1
217749_at	7.27e-21	2.39e-22	-11.7543	40.1443	-1.49387	COPG1	coatomer protein complex subunit gamma 1
242163_at	5.21e-21	1.67e-22	-11.8155	40.1422	-0.94053	THRAP3	thyroid hormone receptor associated protein 3
204199_at	7.42e-21	2.44e-22	-11.7505	40.1383	-1.72764	RALGPS1	Ral GEF with PH domain and SH3 binding motif 1
227052_at	6.93e-21	2.27e-22	-11.7632	40.134	-1.52092	SMIM14	small integral membrane protein 14
1569540_at	6.53e-21	2.12e-22	11.7746	40.1323	1.40009
217370_x_at	7.55e-21	2.48e-22	11.7474	40.132	0.835099	FUS	FUS RNA binding protein
212525_s_at	6.91e-21	2.26e-22	11.7639	40.1293	0.997048	H2AFX	H2A histone family member X
212942_s_at	6.66e-21	2.17e-22	11.7708	40.079	2.80608	CEMIP	cell migration inducing hyaluronan binding protein
243671_at	7.81e-21	2.57e-22	-11.7415	40.0725	-1.35758
215376_at	6.87e-21	2.24e-22	11.7651	40.0616	1.0438
243864_at	6.55e-21	2.13e-22	11.7737	40.0427	2.30554	CCDC80	coiled-coil domain containing 80
200745_s_at	8.19e-21	2.7e-22	11.7332	40.011	0.988674	GNB1	G protein subunit beta 1
201399_s_at	8.28e-21	2.73e-22	11.7313	40.0082	1.3442	TRAM1	translocation associated membrane protein 1
236205_at	8.34e-21	2.75e-22	-11.7299	39.9851	-2.22154	ABCC6P1	ATP binding cassette subfamily C member 6 pseudogene 1
233082_at	8.74e-21	2.89e-22	-11.7214	39.9753	-1.33446	ZNF630	zinc finger protein 630
226084_at	8.4e-21	2.77e-22	11.7287	39.9731	3.05945	MAP1B	microtubule associated protein 1B
225726_s_at	8.59e-21	2.83e-22	-11.7247	39.9703	-2.19167	PLEKHH1	pleckstrin homology, MyTH4 and FERM domain containing H1
228164_at	8.83e-21	2.92e-22	-11.7194	39.9685	-1.03892	AP4E1	adaptor related protein complex 4 epsilon 1 subunit
219223_at	8.92e-21	2.95e-22	-11.7176	39.952	-1.21595	CACFD1	calcium channel flower domain containing 1
1566603_s_at	7.27e-21	2.39e-22	-11.7543	39.9433	-1.19441	RPUSD3	RNA pseudouridylate synthase domain containing 3
205701_at	8.5e-21	2.81e-22	11.7265	39.9366	0.883673	IPO8	importin 8
203318_s_at	9.08e-21	3.01e-22	11.7145	39.9314	0.863977	ZNF148	zinc finger protein 148
202739_s_at	9.24e-21	3.06e-22	-11.7114	39.9171	-1.23254	PHKB	phosphorylase kinase regulatory subunit beta
242093_at	8.71e-21	2.88e-22	-11.7222	39.9101	-4.09778	SYTL5	synaptotagmin like 5
203844_at	5.21e-21	1.67e-22	-11.8154	39.9045	-0.469056	VHL	von Hippel-Lindau tumor suppressor
219750_at	9.33e-21	3.1e-22	-11.7093	39.89	-2.24933	TMEM144	transmembrane protein 144
211557_x_at	9.33e-21	3.1e-22	11.7094	39.8893	1.23404	SLCO2B1	solute carrier organic anion transporter family member 2B1
1554084_a_at	9.52e-21	3.17e-22	11.7057	39.8875	0.648947	NOL9	nucleolar protein 9
208072_s_at	9.33e-21	3.1e-22	-11.7093	39.8735	-1.53866	DGKD	diacylglycerol kinase delta
208919_s_at	9.33e-21	3.1e-22	-11.7095	39.8674	-1.00007	NADK	NAD kinase
241992_at	7.41e-21	2.43e-22	-11.7509	39.858	-0.730407
226188_at	9.66e-21	3.21e-22	-11.7031	39.848	-1.26069	LGALSL	galectin like
227334_at	9.66e-21	3.21e-22	-11.7032	39.8476	-1.567	USP54	ubiquitin specific peptidase 54
206025_s_at	9.19e-21	3.05e-22	11.7123	39.8225	2.29547	TNFAIP6	TNF alpha induced protein 6
209176_at	1.02e-20	3.41e-22	-11.693	39.8137	-1.31598	SEC23IP	SEC23 interacting protein
225650_at	1.02e-20	3.39e-22	11.694	39.8111	1.08679	SAMD1	sterile alpha motif domain containing 1
235940_at	1.02e-20	3.41e-22	-11.6928	39.807	-1.1964	C9orf64	chromosome 9 open reading frame 64
228716_at	1.03e-20	3.43e-22	-11.6922	39.7985	-2.41973	THRB	thyroid hormone receptor beta
40489_at	1.02e-20	3.41e-22	11.693	39.7913	0.990007	ATN1	atrophin 1
238601_at	1.06e-20	3.53e-22	-11.687	39.7776	-1.43862	PHKB	phosphorylase kinase regulatory subunit beta
214705_at	1.05e-20	3.51e-22	-11.6881	39.7735	-2.22335	PATJ	PATJ, crumbs cell polarity complex component
214779_s_at	1.06e-20	3.53e-22	-11.6869	39.7639	-1.37998	SGSM3	small G protein signaling modulator 3
201557_at	1.07e-20	3.58e-22	11.6847	39.7594	1.1043	VAMP2	vesicle associated membrane protein 2
202337_at	1.1e-20	3.69e-22	11.6795	39.7402	0.933795	PMF1	polyamine-modulated factor 1
216556_x_at	7.27e-21	2.39e-22	-11.7542	39.7359	-0.650657
210544_s_at	1.1e-20	3.67e-22	-11.6801	39.7261	-1.48336	ALDH3A2	aldehyde dehydrogenase 3 family member A2
202079_s_at	1.1e-20	3.71e-22	-11.6787	39.7241	-1.34272	TRAK1	trafficking kinesin protein 1
239035_at	1.12e-20	3.75e-22	-11.6766	39.7212	-0.977398	MTHFR	methylenetetrahydrofolate reductase (NAD(P)H)
214071_at	8.76e-21	2.9e-22	11.7209	39.6831	1.63798	GNAL	G protein subunit alpha L
202970_at	1.15e-20	3.88e-22	-11.6707	39.674	-1.24297	DYRK2	dual specificity tyrosine phosphorylation regulated kinase 2
1559067_a_at	1.12e-20	3.76e-22	-11.6762	39.6574	-1.719	LOC158402	uncharacterized LOC158402
212523_s_at	1.19e-20	4.02e-22	-11.6649	39.651	-0.777158	SPIDR	scaffolding protein involved in DNA repair
207968_s_at	9.98e-21	3.33e-22	11.6972	39.6471	1.31869	MEF2C	myocyte enhancer factor 2C
205456_at	1.13e-20	3.8e-22	11.6744	39.637	1.40858	CD3E	CD3e molecule
1556923_at	1.23e-20	4.14e-22	-11.6594	39.6043	-2.01008
AFFX-HUMISGF3A/M97935_5_at	1.1e-20	3.67e-22	11.6803	39.6041	1.96724	STAT1	signal transducer and activator of transcription 1
202917_s_at	1.22e-20	4.14e-22	11.6598	39.5988	3.48763	S100A8	S100 calcium binding protein A8
243618_s_at	1.28e-20	4.32e-22	-11.6522	39.5656	-1.43422	ZNF827	zinc finger protein 827
227717_at	1.28e-20	4.35e-22	-11.651	39.5557	-1.91043	ARHGEF37	Rho guanine nucleotide exchange factor 37
207223_s_at	1.18e-20	3.99e-22	11.6659	39.5555	1.42992	PTBP3	polypyrimidine tract binding protein 3
221589_s_at	1.29e-20	4.38e-22	-11.6498	39.5479	-1.68518	ALDH6A1	aldehyde dehydrogenase 6 family member A1
1563109_at	1.09e-20	3.65e-22	-11.6813	39.5466	-0.719966
1556009_at	1.29e-20	4.37e-22	-11.6503	39.5393	-2.20318	PEX13	peroxisomal biogenesis factor 13
204445_s_at	1.19e-20	4e-22	11.6654	39.4934	1.01731	ALOX5	arachidonate 5-lipoxygenase
232898_at	1.18e-20	3.99e-22	11.6662	39.4865	1.43843	DAB2	DAB2, clathrin adaptor protein
239716_at	1.28e-20	4.33e-22	11.6519	39.4859	1.16469
1561181_at	1.25e-20	4.22e-22	11.6564	39.4856	1.32924
227379_at	1.39e-20	4.74e-22	-11.6365	39.4731	-1.77347	MBOAT1	membrane bound O-acyltransferase domain containing 1
201527_at	1.38e-20	4.7e-22	11.6379	39.4645	0.889945	LOC101927180///ATP6V1F	V-type proton ATPase subunit F pseudogene///ATPase H+ transporting V1 subunit F
231071_at	1.36e-20	4.62e-22	-11.6408	39.446	-0.882179	YTHDF3-AS1	YTHDF3 antisense RNA 1 (head to head)
1567443_x_at	9.95e-21	3.32e-22	-11.6978	39.4329	-0.655098	PSEN1	presenilin 1
232911_at	1.1e-20	3.68e-22	-11.6799	39.4259	-0.656706	ZFP14	ZFP14 zinc finger protein
1554429_a_at	1.48e-20	5.04e-22	11.6257	39.4236	1.01136	DMWD	dystrophia myotonica, WD repeat containing
210438_x_at	1.48e-20	5.03e-22	11.6262	39.4198	1.07921	TROVE2	TROVE domain family member 2
236278_at	1.44e-20	4.89e-22	-11.631	39.4173	-2.39888	HIST1H3E	histone cluster 1, H3e
225773_at	1.49e-20	5.08e-22	-11.6244	39.4009	-0.842977	RSPRY1	ring finger and SPRY domain containing 1
231766_s_at	1.4e-20	4.75e-22	11.6359	39.3913	2.53321	COL12A1	collagen type XII alpha 1 chain
204030_s_at	1.28e-20	4.36e-22	11.6509	39.3898	2.10398	IQCJ-SCHIP1///SCHIP1	IQCJ-SCHIP1 readthrough///schwannomin interacting protein 1
235397_at	1.43e-20	4.86e-22	11.6323	39.3893	0.662435	LINC00174	long intergenic non-protein coding RNA 174
210077_s_at	1.24e-20	4.19e-22	11.6576	39.3328	1.06048	SRSF5	serine and arginine rich splicing factor 5
215248_at	1.51e-20	5.14e-22	11.6224	39.3097	1.69904	GRB10	growth factor receptor bound protein 10
202124_s_at	1.68e-20	5.75e-22	11.6033	39.2992	1.20933	TRAK2	trafficking kinesin protein 2
200935_at	1.63e-20	5.56e-22	11.609	39.2983	1.46339	CALR	calreticulin
222727_s_at	1.54e-20	5.25e-22	11.6187	39.2622	0.707187	SLC8B1	solute carrier family 8 member B1
222835_at	1.74e-20	5.98e-22	-11.5966	39.2492	-1.75802	THSD4	thrombospondin type 1 domain containing 4
214878_at	1.28e-20	4.32e-22	-11.6525	39.2321	-0.765215	LOC101929740///ZNF37A	zinc finger protein 761-like///zinc finger protein 37A
228693_at	1.78e-20	6.12e-22	11.5924	39.1998	1.57404	CCDC50	coiled-coil domain containing 50
223615_at	1.79e-20	6.15e-22	11.5917	39.1964	0.872555	ABI3	ABI family member 3
240145_at	1.63e-20	5.56e-22	11.609	39.182	1.27446	DGKH	diacylglycerol kinase eta
233917_s_at	1.79e-20	6.16e-22	11.5914	39.1809	0.939334	MOV10	Mov10 RISC complex RNA helicase
219457_s_at	1.75e-20	6e-22	11.5958	39.1769	1.06775	RIN3	Ras and Rab interactor 3
238551_at	1.65e-20	5.63e-22	11.6069	39.1187	0.943248	FUT11	fucosyltransferase 11
241725_at	1.72e-20	5.89e-22	11.599	39.0633	0.533889	E2F7	E2F transcription factor 7
1552930_at	2.09e-20	7.22e-22	-11.564	39.0632	-1.68699	MMEL1	membrane metallo-endopeptidase-like 1
209059_s_at	1.92e-20	6.62e-22	-11.579	39.0503	-0.683988	EDF1	endothelial differentiation related factor 1
228184_at	2.14e-20	7.4e-22	-11.5599	39.0415	-1.64823	DISP1	dispatched RND transporter family member 1
209964_s_at	2.18e-20	7.56e-22	11.5562	39.0244	1.1361	ATXN7	ataxin 7
225346_at	2.2e-20	7.62e-22	-11.5548	39.0108	-1.29837	MTERF2	mitochondrial transcription termination factor 2
223143_s_at	1.86e-20	6.4e-22	11.5848	39.0054	1.09211	AKIRIN2	akirin 2
228248_at	2.24e-20	7.78e-22	11.5514	38.9986	1.2557	RICTOR	RPTOR independent companion of MTOR complex 2
1569387_at	1.82e-20	6.26e-22	11.5886	38.9909	0.987092	CSGALNACT1	chondroitin sulfate N-acetylgalactosaminyltransferase 1
1562612_at	2.08e-20	7.2e-22	-11.5646	38.988	-1.22992
235631_at	1.78e-20	6.1e-22	11.5931	38.9789	1.69596	DDR2	discoidin domain receptor tyrosine kinase 2
213882_at	2.27e-20	7.9e-22	-11.5486	38.9773	-1.32616	TM2D1	TM2 domain containing 1
214149_s_at	2.27e-20	7.88e-22	-11.5491	38.975	-1.18538	ATP6V0E1	ATPase H+ transporting V0 subunit e1
232919_at	2.25e-20	7.83e-22	-11.5503	38.9696	-1.26229	AFG3L2	AFG3 like matrix AAA peptidase subunit 2
34478_at	1.96e-20	6.75e-22	11.5756	38.9585	1.00116	RAB11B	RAB11B, member RAS oncogene family
227203_at	2.32e-20	8.1e-22	-11.5443	38.9501	-1.09127	FBXL17	F-box and leucine rich repeat protein 17
228528_at	2.31e-20	8.06e-22	-11.5453	38.947	-2.17642	MIR29C///MIR29B2	microRNA 29c///microRNA 29b-2
225221_at	2.18e-20	7.57e-22	-11.556	38.9434	-1.33179	ZKSCAN1	zinc finger with KRAB and SCAN domains 1
207978_s_at	1.82e-20	6.24e-22	11.5891	38.9383	1.58276	NR4A3	nuclear receptor subfamily 4 group A member 3
1558469_at	2.03e-20	6.99e-22	11.5696	38.9283	1.09048	LPP	LIM domain containing preferred translocation partner in lipoma
200601_at	2.33e-20	8.13e-22	11.5438	38.9261	1.02939	ACTN4	actinin alpha 4
208957_at	2.44e-20	8.54e-22	-11.5353	38.9037	-0.818106	ERP44	endoplasmic reticulum protein 44
243329_at	2.26e-20	7.87e-22	11.5492	38.8996	1.21856
205979_at	2.3e-20	8.01e-22	-11.5464	38.883	-5.15925	SCGB2A1	secretoglobin family 2A member 1
238427_at	1.71e-20	5.84e-22	11.6005	38.8726	0.77623	GRPEL2	GrpE like 2, mitochondrial
201668_x_at	2.52e-20	8.81e-22	11.53	38.8725	1.32635	MARCKS	myristoylated alanine rich protein kinase C substrate
1558837_a_at	2.52e-20	8.83e-22	11.5295	38.8705	1.24035
209162_s_at	2.53e-20	8.87e-22	11.5288	38.8692	1.15759	PRPF4	pre-mRNA processing factor 4
214941_s_at	2.53e-20	8.85e-22	11.5291	38.8627	0.89154	PRPF40A	pre-mRNA processing factor 40 homolog A
1557615_a_at	2.08e-20	7.19e-22	11.5648	38.8487	0.483233	ARHGAP19	Rho GTPase activating protein 19
234262_at	1.94e-20	6.71e-22	-11.5768	38.8388	-0.730267
203561_at	2.55e-20	8.96e-22	11.527	38.8379	1.78321	FCGR2A	Fc fragment of IgG receptor IIa
204863_s_at	2.56e-20	8.99e-22	11.5265	38.8376	1.4061	IL6ST	interleukin 6 signal transducer
1555559_s_at	1.91e-20	6.57e-22	11.5804	38.8342	0.7578	USP25	ubiquitin specific peptidase 25
212969_x_at	2.6e-20	9.15e-22	11.5235	38.8292	0.937326	EML3	echinoderm microtubule associated protein like 3
223555_at	2.64e-20	9.29e-22	11.5209	38.821	0.692463	GON4L	gon-4 like
235893_at	2.52e-20	8.84e-22	-11.5294	38.8139	-1.54176
243519_at	2.46e-20	8.59e-22	11.5342	38.8085	0.778579	UBE3C	ubiquitin protein ligase E3C
204859_s_at	2.7e-20	9.51e-22	-11.5168	38.7965	-1.27665	APAF1	apoptotic peptidase activating factor 1
1553852_at	1.84e-20	6.34e-22	11.5864	38.7917	0.927605	VPS13B	vacuolar protein sorting 13 homolog B
216813_at	2.34e-20	8.16e-22	11.5431	38.791	1.26971
203792_x_at	2.61e-20	9.19e-22	11.5227	38.7842	1.01632	PCGF2	polycomb group ring finger 2
218345_at	2.74e-20	9.66e-22	11.5141	38.7686	1.97786	TMEM176A	transmembrane protein 176A
1569894_at	2.52e-20	8.83e-22	-11.5295	38.7645	-0.808404	PPP2R3C	protein phosphatase 2 regulatory subunit B''gamma
237234_at	2.53e-20	8.88e-22	-11.5285	38.7391	-0.610097	CYTH2	cytohesin 2
201280_s_at	2.85e-20	1.01e-21	11.5069	38.7385	2.155	LOC101926921///DAB2	uncharacterized LOC101926921///DAB2, clathrin adaptor protein
1553858_at	2.91e-20	1.03e-21	-11.5031	38.7194	-0.78988	ZBTB3	zinc finger and BTB domain containing 3
224945_at	2.88e-20	1.02e-21	-11.5051	38.7192	-0.763082	BTBD7	BTB domain containing 7
205141_at	2.88e-20	1.02e-21	-11.5051	38.6659	-2.35004	ANG	angiogenin
202134_s_at	2.8e-20	9.87e-22	11.5104	38.6649	1.25783	WWTR1	WW domain containing transcription regulator 1
230656_s_at	3.07e-20	1.09e-21	11.4935	38.6623	0.849536	UTP4	UTP4, small subunit processome component
200855_at	3.08e-20	1.09e-21	-11.4928	38.6608	-0.734356	NCOR1	nuclear receptor corepressor 1
202246_s_at	3.04e-20	1.08e-21	11.4956	38.6586	1.05006	CDK4	cyclin dependent kinase 4
229342_at	3.13e-20	1.11e-21	-11.49	38.6438	-0.886333	NCBP3	nuclear cap binding subunit 3
217028_at	3.1e-20	1.1e-21	11.4915	38.6384	2.47563	CXCR4	C-X-C motif chemokine receptor 4
236534_at	2.28e-20	7.93e-22	-11.5479	38.6331	-0.70493	BNIPL///C1orf56	BCL2 interacting protein like///chromosome 1 open reading frame 56
243417_at	3.08e-20	1.09e-21	-11.4931	38.6091	-1.45929	ZADH2	zinc binding alcohol dehydrogenase domain containing 2
1566471_at	3.23e-20	1.15e-21	11.4837	38.608	0.765857	LOC100996506	uncharacterized LOC100996506
203470_s_at	3.22e-20	1.15e-21	11.4846	38.6032	1.58692	PLEK	pleckstrin
222880_at	2.19e-20	7.6e-22	11.5552	38.6031	1.53871	AKT3	AKT serine/threonine kinase 3
239482_x_at	3.1e-20	1.1e-21	-11.4919	38.6	-1.16575	ZNF708	zinc finger protein 708
212354_at	3.22e-20	1.15e-21	11.4842	38.5935	3.50563	SULF1	sulfatase 1
241281_at	2.56e-20	8.99e-22	11.5265	38.5926	0.604666
224997_x_at	2.39e-20	8.35e-22	11.5392	38.587	2.69587	MIR675///H19	microRNA 675///H19, imprinted maternally expressed transcript (non-protein coding)
217023_x_at	3.27e-20	1.17e-21	11.4808	38.5823	2.6349	TPSB2///TPSAB1	tryptase beta 2 (gene/pseudogene)///tryptase alpha/beta 1
240528_s_at	3.26e-20	1.17e-21	11.4815	38.5728	1.01059	EXOC4	exocyst complex component 4
213921_at	2.89e-20	1.02e-21	-11.5046	38.5662	-5.15453	SST	somatostatin
232079_s_at	3.17e-20	1.13e-21	11.4876	38.5634	1.58119	NECTIN2	nectin cell adhesion molecule 2
213771_at	3.31e-20	1.19e-21	11.4787	38.5486	0.952918	IRF2BP1	interferon regulatory factor 2 binding protein 1
225795_at	3.21e-20	1.15e-21	-11.4848	38.5476	-0.860591	SMDT1	single-pass membrane protein with aspartate rich tail 1
205446_s_at	3.05e-20	1.08e-21	11.4948	38.5445	0.92106	ATF2	activating transcription factor 2
238129_s_at	3.25e-20	1.16e-21	11.4825	38.5282	0.814451	FZD2	frizzled class receptor 2
230058_at	3.15e-20	1.12e-21	11.4887	38.5279	1.26541	SDCCAG3	serologically defined colon cancer antigen 3
220612_at	3.08e-20	1.1e-21	11.4926	38.5221	0.888823
239336_at	2.18e-20	7.56e-22	11.5562	38.5151	2.05522	THBS1	thrombospondin 1
230285_at	3.5e-20	1.26e-21	-11.4689	38.4963	-2.05509	SVIP	small VCP interacting protein
1569930_at	3.32e-20	1.19e-21	-11.4782	38.4922	-0.712866
205303_at	3.23e-20	1.16e-21	11.4833	38.4885	1.95086	KCNJ8	potassium voltage-gated channel subfamily J member 8
238528_at	3.21e-20	1.14e-21	11.485	38.4876	0.803484	UBR1	ubiquitin protein ligase E3 component n-recognin 1
230314_at	3.54e-20	1.27e-21	-11.4667	38.4851	-1.76005
1555894_s_at	2.61e-20	9.18e-22	11.5229	38.4769	1.47283	MTSS1L	metastasis suppressor 1 like
210273_at	3.26e-20	1.17e-21	11.4818	38.4564	1.66078	PCDH7	protocadherin 7
230991_at	3.71e-20	1.34e-21	-11.4581	38.4427	-1.71913	LOC102724156	uncharacterized LOC102724156
1568892_at	2.05e-20	7.08e-22	11.5674	38.441	0.423047	LOC100996251	uncharacterized LOC100996251
215109_at	3.61e-20	1.3e-21	-11.4634	38.4343	-0.909224	RC3H1	ring finger and CCCH-type domains 1
220913_at	3.19e-20	1.13e-21	-11.4866	38.43	-0.801619
222286_at	3.62e-20	1.3e-21	-11.463	38.4192	-1.34116	SNAPC3	small nuclear RNA activating complex polypeptide 3
205018_s_at	3.79e-20	1.37e-21	11.4547	38.3905	1.55161	MBNL2	muscleblind like splicing regulator 2
230952_at	3.94e-20	1.42e-21	-11.4477	38.3824	-1.12744
1557455_s_at	3.98e-20	1.44e-21	11.4458	38.3486	1.14826	MOSPD1	motile sperm domain containing 1
229273_at	3.62e-20	1.3e-21	-11.4626	38.3471	-2.34795	SALL1	spalt like transcription factor 1
219482_at	4.15e-20	1.51e-21	-11.4377	38.3421	-0.91479	SETD4	SET domain containing 4
208407_s_at	3.84e-20	1.38e-21	-11.4523	38.3399	-1.27506	TMX2-CTNND1///CTNND1	TMX2-CTNND1 readthrough (NMD candidate)///catenin delta 1
211653_x_at	3.53e-20	1.27e-21	-11.4672	38.3264	-2.40449	LOC101930400///AKR1C2	aldo-keto reductase family 1 member C2-like///aldo-keto reductase family 1, member C2
236992_at	3.98e-20	1.44e-21	-11.4457	38.3263	-1.45368
235651_at	4.02e-20	1.45e-21	-11.4438	38.3179	-2.69736	TTC22	tetratricopeptide repeat domain 22
225551_at	4.24e-20	1.55e-21	-11.4333	38.3156	-0.945451	CNST	consortin, connexin sorting protein
1557987_at	4.24e-20	1.54e-21	11.4336	38.3147	1.51833
242115_at	2.68e-20	9.44e-22	-11.5181	38.3112	-0.489643
238955_at	3.41e-20	1.22e-21	11.4736	38.3102	0.617753	RFTN2	raftlin family member 2
236450_at	3.67e-20	1.32e-21	11.46	38.3097	1.12107
62987_r_at	4.22e-20	1.54e-21	11.4346	38.3078	0.854049	CACNG4	calcium voltage-gated channel auxiliary subunit gamma 4
225943_at	4.26e-20	1.56e-21	-11.4323	38.3055	-1.43003	NLN	neurolysin
227923_at	3.86e-20	1.4e-21	11.451	38.3021	1.99916	SHANK3	SH3 and multiple ankyrin repeat domains 3
222180_at	3.23e-20	1.15e-21	11.4839	38.2972	1.23134
210505_at	4.24e-20	1.54e-21	-11.4337	38.2907	-3.1966	ADH7	alcohol dehydrogenase 7 (class IV), mu or sigma polypeptide
213082_s_at	4.34e-20	1.59e-21	-11.429	38.2766	-1.47478	SLC35D2	solute carrier family 35 member D2
235045_at	4.41e-20	1.61e-21	-11.4259	38.2716	-1.00779	RBM7	RNA binding motif protein 7
227058_at	4.19e-20	1.52e-21	11.436	38.2345	2.17018	MEDAG	mesenteric estrogen dependent adipogenesis
230408_at	4.62e-20	1.69e-21	-11.418	38.2276	-0.883579	PCGF3	polycomb group ring finger 3
1556608_a_at	4.06e-20	1.47e-21	-11.442	38.226	-0.881824	EHD4	EH domain containing 4
226978_at	4.68e-20	1.72e-21	-11.4153	38.2065	-1.12082	PPARA	peroxisome proliferator activated receptor alpha
210784_x_at	4.7e-20	1.73e-21	11.4144	38.2059	1.08631	LILRB3	leukocyte immunoglobulin like receptor B3
1555808_a_at	4e-20	1.45e-21	11.4445	38.2011	0.73041	EXD2	exonuclease 3'-5' domain containing 2
226997_at	4.23e-20	1.54e-21	11.4341	38.1991	2.10397	ADAMTS12	ADAM metallopeptidase with thrombospondin type 1 motif 12
218986_s_at	4.3e-20	1.57e-21	-11.4306	38.1973	-2.41495	DDX60	DEXD/H-box helicase 60
210424_s_at	4.1e-20	1.49e-21	11.4399	38.1942	1.22326	LOC101930583///GOLGA8B///GOLGA8A	uncharacterized LOC101930583///golgin A8 family member B///golgin A8 family member A
1569091_at	4.47e-20	1.64e-21	11.4236	38.1908	0.965262
233207_at	3.19e-20	1.14e-21	11.4864	38.1703	0.648167	DISC1	disrupted in schizophrenia 1
229075_at	4.84e-20	1.78e-21	-11.4091	38.1592	-2.63324	SPATA5	spermatogenesis associated 5
226423_at	4.7e-20	1.73e-21	-11.4144	38.1582	-1.78969	PAQR8	progestin and adipoQ receptor family member 8
230523_at	4.82e-20	1.77e-21	-11.41	38.1556	-1.86691	QSOX1	quiescin sulfhydryl oxidase 1
205198_s_at	4.94e-20	1.82e-21	-11.4052	38.1518	-1.29043	ATP7A	ATPase copper transporting alpha
[truncated: 52,676 more rows]
